# Supplementary material for: Protein expression dynamics during Escherichia Coli glucose-lactose diauxie
Source: BMC Microbiol. 2011 Jun 1;11:126. doi: 10.1186/1471-2180-11-126 (PMC3121593; doi:10.1186/1471-2180-11-126)
Supplement: Additional file 1 — Peptides identifications. The file represents peptide identifications obtained after Mascot search of all IT LC-MS/MS data and alignment to master FTICR LC-MS dataset. [file 1471-2180-11-126-S1.XLS]

## Sheet: Peptides IDs
UniProt Protein ID	UniProt Protein AC	Peptide Sequence	Ion Score	predicted m/z	predicted scan number	measured m/z	scan number	FTICR Intensity
P0ACC7	GLMU_ECOLI	NVGENALAISR	63.8	572.309	1129.5	572.31	509	915033
P21165	PEPQ_ECOLI	ALQLGIEASNINPK	51.8	734.412	2587.5	734.413	787	1996616
P20605	FIC_ECOLI	AATIELGPLVR	46.7	570.343	2095	570.342	1066	269470
P64596	YRAP_ECOLI	INVTAYQGK	34.4	497.272	660.5	497.277	365	640162
P62707	GPMA_ECOLI	VIPYWNETILPR	50.4	750.914	2427.5	750.92	1133	1701288
P0AAC0	USPE_ECOLI	YYLNAGVPIEIK	37.7	690.382	1974.5	690.387	966	6226064
P0A6Y8	DNAK_ECOLI	MQELAQVSQK	45.2	654.818	896	654.818	250	1090152
P0AEE5	DGAL_ECOLI	SGALAGTVLNDANNQAK	55.9	822.421	1424.5	822.417	617	2689736
P22106	ASNB_ECOLI	FLDVAMR	34.6	499.743	1328	499.748	547	324016
P0AG67	RS1_ECOLI	HEAWITLEK	37.5	563.798	1609	563.795	462	519956
P0AD96	LIVJ_ECOLI	QQYGEGLAR	30.4	511.257	859.5	511.262	306	1189616
P0A8J8	RHLB_ECOLI	FSDFALHPK	28.4	354.519	1416	-1	542	-1
P25665	METE_ECOLI	DGSVDIDTLFR	75.7	619.307	2973	619.311	1132	20538496
P09831	GLTB_ECOLI	GEEILANWSTFATK	96.2	783.894	1950.5	783.888	1387	658984
P37747	GLF_ECOLI	ELPAFIIK	37.9	465.787	2942.5	465.784	945	828924
P0A9Q5	ACCD_ECOLI	SEFLIEK	32.4	433.237	1957.5	433.238	582	2168926
P13029	CATA_ECOLI	VDLLNQHSNR	30.7	399.211	920.5	399.207	380	391248
P76658	HLDE_ECOLI	LVGLTGIDDAAR	26.2	600.833	2349	600.827	769	503344
P60422	RL2_ECOLI	SANIALVLYK	66.7	546.327	2677	546.331	853	804990
P10121	FTSY_ECOLI	NIDVLIADTAGR	74.5	629.343	2114.5	629.349	886	542740
P0AD61	KPYK1_ECOLI	IENQEGLNNFDEILEASDGIMVAR	51.8	942.109	2283	942.106	1692	473468
P0A9C3	GALM_ECOLI	SVAGTSFDFR	46.3	543.764	2198	543.769	686	430132
P67080	YGGS_ECOLI	SPEEITLLAVSK	80.8	643.864	1610	643.861	829	1136448
P69874	POTA_ECOLI	LIAGLETVDSGR	60.5	615.838	1740	615.836	703	613712
P06988	HISX_ECOLI	EGFSALASTIETLAAAER	73.5	612.983	3532	612.978	1396	1417832
P0A7V3	RS3_ECOLI	IVIERPAK	41.5	463.295	416.5	-1	234	-1
P0AFW0	RFAH_ECOLI	GVSHFVR	31.7	401.222	1076	401.22	253	918444
P08200	IDH_ECOLI	AAIEYAIANDR	58.7	603.809	1291	603.809	588	1978032
P0A7D7	PUR7_ECOLI	QSLGGLIEAYEAVAR	60.8	788.92	3550.5	788.926	1294	4833360
P0AE06	ACRA_ECOLI	LLGTQYISK	26.5	511.798	1022	-1	589	-1
P00350	6PGD_ECOLI	ILLMVK	37	358.741	1761.5	-1	656	-1
P0AD49	RAIA_ECOLI	QMEITPAIR	27.4	529.787	1286	529.783	571	2687620
P0ABZ6	SURA_ECOLI	NISVTEVHAR	27.3	375.872	546	375.875	310	299928
P04805	SYE_ECOLI	NGPQLADLVK	67.9	527.798	2076	527.802	746	2259140
P77737	OPPF_ECOLI	VGLLPNLINR	40.9	554.846	3100	-1	1000	-1
P60422	RL2_ECOLI	GKPFAPLLEK	28.4	550.329	1383.5	550.332	604	3903704
P07623	META_ECOLI	VLILNLMPK	26.5	594.348	2755.5	594.343	875	1475352
P0A7S9	RS13_ECOLI	EISMSIK	27.8	477.735	575.5	477.731	399	1160724
P60723	RL4_ECOLI	SGGVTFAARPQDHSQK	60.9	562.617	924.5	562.622	270	1388600
P0AG67	RS1_ECOLI	ISLGVK	30.4	308.705	968	-1	373	-1
P0A746	MSRB_ECOLI	YCVNSASLR	50.8	586.763	1296.5	586.768	395	516416
P33221	PURT_ECOLI	FADSESLFR	71.8	536.259	2369	536.263	754	832242
P07003	POXB_ECOLI	GDEVIELAK	37.6	487.264	1454	487.26	784	533765
P00957	SYA_ECOLI	TLIQAVAK	36.6	422.269	1510.5	422.265	433	2134518
P00370	DHE4_ECOLI	EVMTTLWPFLEQNPK	38.7	660.658	4002.5	-1	1298	-1
P09551	ARGT_ECOLI	GSPIQPTLDSLK	27.9	628.348	2075.5	628.353	743	835976
P23843	OPPA_ECOLI	SPTYWNNAK	26	540.759	1399	540.763	377	1292666
P64604	YRBD_ECOLI	VTLEIEQR	51.5	494.277	935.5	494.278	517	435130
P37744	RMLA1_ECOLI	LMEAAVNK	25.6	511.754	2516	-1	1089	-1
P0ABH7	CISY_ECOLI	GVFTFDPGFTSTASCESK	79.3	1020.94	2086	-1	1067	-1
P68066	GRCA_ECOLI	AGYAEDEVVAVSK	49.1	446.558	1742.5	-1	539	-1
P0A6Z3	HTPG_ECOLI	IYYITADSYAAAK	69.3	725.367	2516	725.369	717	1410176
P09831	GLTB_ECOLI	FYLDLADLR	67.9	563.301	2120.5	563.305	1429	307126
P0ACY1	YDJA_ECOLI	FSAVLEQGAIAAGSDDK	30.1	839.918	1756	839.923	765	871024
Q46907	YGCQ_ECOLI	DPLAEAR	27.6	386.203	1779	386.204	513	409640
P21889	SYD_ECOLI	YYQIVK	34.9	407.229	1208	407.232	440	662395
P15254	PUR4_ECOLI	VTIMMPHPER	27.5	502.231	458	502.228	257	412117
P0ADN2	YIFE_ECOLI	EAQLLER	35.8	429.738	922	429.739	354	661165
P0A6Y8	DNAK_ECOLI	VLENAEGDR	49.8	501.746	462	501.746	164	350621
P0AGE0	SSB_ECOLI	LAEVASEYLR	43.5	575.809	1650	575.812	716	673925
P0A910	OMPA_ECOLI	DGSVVVLGYTDR	73.7	640.828	3118	640.832	737	6100384
P0AEZ3	MIND_ECOLI	TTSSAAIATGLAQK	83.9	660.362	1439	660.361	460	1496604
P0AD61	KPYK1_ECOLI	ITEAVCR	44.4	476.223	695	476.221	190	853700
P69828	PTKA_ECOLI	LQQPDIVETLITLPETQLK	59	1090.11	2788.5	1090.11	1552	5471904
P25516	ACON1_ECOLI	VVIAESFER	54.3	525.285	1569.5	525.284	616	2550844
P40874	MTOX_ECOLI	LDAQGIMAR	40.5	561.276	1220	561.281	329	602256
P0A9W6	YRBA_ECOLI	AYTPAEWAR	30	532.762	1018	532.765	586	804451
P00722	BGAL_ECOLI	LAVMVLR	52.4	474.772	925	474.771	696	383381
P25665	METE_ECOLI	TGIAEHIK	47.2	434.748	752.5	434.748	209	1186028
P30125	LEU3_ECOLI	AFDTEVYHR	34.7	379.849	1129	379.849	428	268798
P04391	OTC1_ECOLI	LLDFTPAELNSLLQLAAK	76.3	979.054	3858.5	979.049	1696	2203840
P69797	PTNAB_ECOLI	IIVVSDEVAADTVR	105.8	743.909	1863.5	743.904	682	753976
P0AB83	END3_ECOLI	LEILTR	27	372.734	1711	-1	511	-1
P27550	ACSA_ECOLI	FEQTYFSTFK	35.7	649.309	1620	649.312	858	547476
P0AEM0	FKBX_ECOLI	LGDASLSEGLEQHLLGLK	29.1	627.342	2087	627.337	1124	1956336
P60438	RL3_ECOLI	AIQVTTGAK	36.4	444.761	790	444.761	227	1235698
P0A855	TOLB_ECOLI	FNPLDR	32.7	381.201	1312	381.203	493	719700
P77674	ABDH_ECOLI	LGAAVATLK	49.3	422.269	1433	422.265	379	2134518
P0AB89	PUR8_ECOLI	VQVEVR	35.5	365.216	531	365.217	270	395114
P27248	GCST_ECOLI	LVGLVMTEK	26	568.806	1748.5	568.802	512	946154
P0AC33	FUMA_ECOLI	HGASCPVGMGVSCSADR	43.9	700.933	803	-1	238	-1
P08839	PT1_ECOLI	VLGFITDAGGR	53.9	553.304	2388	553.304	841	533395
P0A9C3	GALM_ECOLI	VAAHVWSADEK	26.4	404.872	575.5	-1	311	-1
P0AF90	YJGD_ECOLI	AAVEAFK	28.1	368.205	1059.5	368.202	304	713957
P0A7E9	PYRH_ECOLI	VMDLAAFTLAR	43.6	677.846	2261.5	677.84	652	1418392
P00956	SYI_ECOLI	WTDDDLYGIIR	68.7	683.836	2689	683.837	814	849760
P0A7V8	RS4_ECOLI	IYGVLER	31.1	425.245	1710.5	425.242	564	357436
P0A8G6	WRBA_ECOLI	YQGEYVAGLAVK	80	649.343	1833.5	649.345	665	2279616
P0AFI2	PARC_ECOLI	VLEQIAAQMR	32.9	653.336	1193	653.333	433	1452596
P0A9G6	ACEA_ECOLI	GLAYAPYADLVWCETSTPDLELAR	46.2	938.775	2521.5	938.774	1232	443458
P23843	OPPA_ECOLI	KPITDLGVK	49.6	485.8	989	-1	375	-1
P27302	TKT1_ECOLI	TEEQLANIAR	63.9	572.802	1325.5	572.805	484	1843626
P05793	ILVC_ECOLI	QQLAQLGK	34.1	443.261	1086.5	443.262	312	1461886
P0A8I3	YAAA_ECOLI	FIIENR	25.1	396.224	1556	396.226	730	1.96379e+06
P0C0V0	DEGP_ECOLI	GAFVSQVLPNSSAAK	72.4	738.396	1975	738.395	699	785618
P0A8T7	RPOC_ECOLI	CGVEVTQTK	34.8	562.757	702	562.752	207	2462896
P31554	OSTA_ECOLI	LDNVATSNSSIEYR	56.8	784.881	1257	784.88	507	1243184
P36683	ACON2_ECOLI	IDEVFIGSCMTNIGHFR	41.2	749.334	1509.5	749.341	622	398070
P0AF28	NARL_ECOLI	LIAQGLPNK	26.3	477.293	1084.5	-1	409	-1
P61889	MDH_ECOLI	ACIGIITNPVNTTVAIAAEVLK	60.8	1186.14	3076	1186.15	1612	381172
P0A6Z1	HSCA_ECOLI	SLADIQQR	36.5	465.754	961	-1	573	-1
P04036	DAPB_ECOLI	EGSSLLGSDAGELAGAGK	60.4	809.9	1376	809.904	803	3415008
P37191	GATZ_ECOLI	IQSGELSAIPHQLIMDK	25.7	676.348	1965	676.342	851	2575980
P09831	GLTB_ECOLI	DVPTNEGVLGEIALSSLPR	58.4	984.026	3118	984.024	1326	470354
P63284-1	CLPB_ECOLI	TAIVEGLAQR	69.5	529.304	1361	529.309	515	2401678
P0AFC3	NUOA_ECOLI	NVPFESGIDSVGSAR	57.3	767.878	2134	767.886	784	1315140
P0A6F1	CARA_ECOLI	NTEDLSSYLK	42	585.288	2270.5	585.292	769	2982056
P0A9T0	SERA_ECOLI	YSDNGSTLSAVNFPEVSLPLHGGR	39.4	839.75	1911	839.757	1085	6213104
P61889	MDH_ECOLI	GFSGEDATPALEGADVVLISAGVAR	31.7	801.411	2652.5	801.419	1392	1136612
P00962	SYQ_ECOLI	AFQFER	32.3	399.201	1193	399.202	504	276249
P0A825	GLYA_ECOLI	VLDICAR	35.9	475.233	1548	475.229	463	556884
P17846	CYSI_ECOLI	GDNFLLIR	27.6	474.269	2558	474.271	920	742938
P33136	OPGG_ECOLI	DTVVDVQSK	40.2	495.759	880	495.763	252	525030
P15639	PUR9_ECOLI	DALFCWK	34.7	521.728	1912	-1	1005	-1
P21599	KPYK2_ECOLI	TLNLTALYR	28.1	532.809	1790	532.807	831	321347
P0A7L3	RL20_ECOLI	ILADIAVFDK	68.2	552.819	1981	552.821	1024	726288
P45578	LUXS_ECOLI	INSNEELALPK	61.7	614.333	1871	614.337	588	3211384
P0A8L1	SYS_ECOLI	LGALEER	34.4	394.219	821.5	394.217	288	524117
P0A9B2	G3P1_ECOLI	LTGMAFR	38.6	398.213	421	-1	280	-1
P0A870	TALB_ECOLI	EHGYETVVMGASFR	30.5	577.261	2119	577.26	623	675056
P35340	AHPF_ECOLI	ADQVLQDK	34	458.74	512	-1	185	-1
P00722	BGAL_ECOLI	TLFISR	28.6	368.721	1002	368.723	663	252871
P00561	AK1H_ECOLI	YVGNIDEDGVCR	68.9	750.316	1546	750.319	462	533032
P0AGE9	SUCD_ECOLI	MSILIDK	29.2	483.754	1700	483.755	557	347800
P69797	PTNAB_ECOLI	YNAQLAK	26.8	404.222	677	404.226	332	323858
P0A7V8	RS4_ECOLI	LSDYGVQLR	32.8	525.783	1654.5	525.785	597	1703080
P0A7L3	RL20_ECOLI	AGQYAYR	47	414.704	695	-1	316	-1
P0A7L3	RL20_ECOLI	VAFQAVIK	42.6	438.271	1962	438.272	639	509122
P0A825	GLYA_ECOLI	GGSEELYK	37.2	441.714	875.5	441.714	248	640364
P09373	PFLB_ECOLI	EQQQDVITR	34.7	558.786	637	558.785	226	711552
P0ADW3	YHCB_ECOLI	QQQALQYELEK	39.6	689.354	1817	689.355	554	1450592
P00957	SYA_ECOLI	VTALFVDGK	56.8	475.271	2039.5	475.27	631	1.5635e+06
P0A9A9	FUR_ECOLI	LIDMGEEIGLATVYR	72.6	913.955	1723	913.946	973	541136
P02925	RBSB_ECOLI	ELANVQDLTVR	55.6	629.343	1759.5	629.342	705	1133840
P09832	GLTD_ECOLI	SQNVYQFIDLQR	77	755.886	2317	755.888	1004	2583968
P16659	SYP_ECOLI	AAATQEMTLVDTPNAK	52.4	904.432	1084.5	904.431	404	545100
P0ADY3	RL14_ECOLI	MIQEQTMLNVADNSGAR	100.6	939.446	1416	939.455	752	1616768
P00968	CARB_ECOLI	ELLIDESLIGWK	44	708.393	3731	708.398	1364	1204948
P0AD61	KPYK1_ECOLI	TAHQLVLSK	39.6	332.866	866	332.866	233	423432
P00722	BGAL_ECOLI	IDPNAWVER	45.9	550.28	1824.5	550.275	695	598372
P0AAI9	FABD_ECOLI	IVDTLTASALNEPSAMAAALEL	34.3	1101.07	3433	1101.08	1066	981620
P31120	GLMM_ECOLI	IGAENSGHVILLDK	28.6	489.272	1354	489.269	586	732034
P68187	MALK_ECOLI	ASVQLQNVTK	39.5	544.309	957	544.307	357	363848
P0A6M8	EFG_ECOLI	IAFVNK	27.4	346.211	698	346.211	391	947392
P0A7E5	PYRG_ECOLI	LIDSQDVETR	58.5	588.299	1014.5	588.304	360	539411
P0A722	LPXA_ECOLI	AFTDFFAR	27.9	487.74	2571.5	487.742	875	280372
P33221	PURT_ECOLI	LFGKPEIDGSR	32.4	406.887	1281.5	406.887	488	386453
P0AES0	GSP_ECOLI	EFAAVPIR	31.9	451.758	1612	451.759	554	1288275
P0A6M8	EFG_ECOLI	MGLALGR	40.9	432.725	1299.5	432.724	384	269980
P37760	RFBD_ECOLI	MNILLFGK	40.6	541.79	2798	541.788	892	1844460
P0AD61	KPYK1_ECOLI	IVCTIGPK	42.8	495.759	1134.5	495.763	317	525030
P33195	GCSP_ECOLI	SIQPAMLR	26.3	531.775	862	531.771	317	617903
P0A7W7	RS8_ECOLI	SMQDPIADMLTR	60.6	836.364	1827.5	836.37	571	580714
P30860	ARTJ_ECOLI	TNPQLGVATEK	31.4	579.312	871	579.314	331	832486
P02930	TOLC_ECOLI	LSNPELR	25.7	414.732	757	414.733	288	347340
P0A6Y8	DNAK_ECOLI	LESLVEDLVNR	39.4	643.851	3214.5	643.854	1106	3263800
P0AG67	RS1_ECOLI	NNVVVSR	27.3	394.225	442.5	-1	150	-1
P05791	ILVD_ECOLI	LNIPVIFVSGGPMEAGK	36.7	938.489	3359.5	938.482	1000	691872
P0ABT2	DPS_ECOLI	TALIDHLDTMAER	50.7	495.917	2018	495.921	782	383185
P00956	SYI_ECOLI	EYAATQVDGQR	45.3	619.294	732	619.297	308	427856
P0A6A6	LEUC_ECOLI	ALAYMGLKPGIPLTEVAIDK	43.1	749.742	1766.5	749.748	970	338593
P09831	GLTB_ECOLI	SHEASIIGNTCLYGATGGR	28.5	689.651	1654.5	-1	652	-1
P23843	OPPA_ECOLI	AIDDHTLEVTLSEPVPYFYK	25.9	779.726	2394	779.726	1259	485863
P0ADY1	PPID_ECOLI	GQFENAFNSER	42.8	649.792	1397.5	649.796	587	863878
P25516	ACON1_ECOLI	VLLENLLR	35	485.308	1798.5	-1	841	-1
P0A7J3	RL10_ECOLI	EAGVYMR	28.2	486.717	577	-1	171	-1
P05055	PNP_ECOLI	GETQALVTATLGTAR	63.9	744.904	1890.5	744.905	781	967428
P31120	GLMM_ECOLI	SGTEPLIR	25.1	436.745	1239	436.748	345	1314336
P33599	NUOCD_ECOLI	ATGIDFDVR	40.6	497.254	1733.5	497.25	485	1701616
P0ADZ0	RL23_ECOLI	SNTIVLK	47.8	387.74	1034	387.741	332	719064
P0A9T0	SERA_ECOLI	GIPVFNAPFSNTR	39	710.373	3065.5	710.379	988	25357696
P33136	OPGG_ECOLI	VIGAGQVYGLSAR	38.5	645.862	2014.5	645.856	675	692716
P0ADY1	PPID_ECOLI	DKPSYGMATDMQGNVVLLALDEVK	25.6	963.457	3852	963.46	1063	642016
P0A7T3	RS16_ECOLI	IAHWVGQGATISDR	47.6	504.264	890.5	504.26	498	3774604
P60723	RL4_ECOLI	VVMTADAVK	33.9	540.775	634	-1	171	-1
P67910	HLDD_ECOLI	FLFDEYVR	42	544.774	2670	544.771	635	2204824
P0A8T7	RPOC_ECOLI	TEEFDAIK	34.7	476.735	1592	476.738	484	1327096
P45464	YRAM_ECOLI	QAPLVLIPR	38.2	503.824	2559	503.824	764	273736
P21888	SYC_ECOLI	YYDAETVR	28.2	508.738	1202.5	508.733	297	299093
P67910	HLDD_ECOLI	YFNVYGPR	34.3	508.253	2069	508.25	617	451993
P0A7W1	RS5_ECOLI	IFSFTALTVVGDGNGR	57.2	827.433	3429.5	827.434	1247	625748
P0A7L3	RL20_ECOLI	QNGISYSK	42.4	448.727	741	-1	197	-1
P10100	RLPA_ECOLI	AEASTLQQR	33.7	502.262	377.5	502.261	143	505060
P02359	RS7_ECOLI	LANELSDAAENK	47.2	425.546	1333	-1	385	-1
P0A940	YAET_ECOLI	LGFFETVDTDTQR	46	764.867	1835	764.865	1007	3182704
P0AC33	FUMA_ECOLI	VWTGGGDEAALAR	53.4	651.826	1398	651.83	568	850912
P36683	ACON2_ECOLI	QGLLTVEK	62.5	444.264	1240	444.265	459	3638404
P31663	PANC_ECOLI	ADDIQIR	33	415.722	1064	415.722	327	483756
P60438	RL3_ECOLI	VTVQSLDVVR	75.5	558.325	2087	558.329	670	11651664
P00490	PHSM_ECOLI	AEQQGINAEK	29.3	544.273	332	-1	114	-1
P0A7V0	RS2_ECOLI	VHIINLEK	28.8	483.293	1152.5	483.294	459	1568886
P0A9G6	ACEA_ECOLI	VQQPEFAAAK	43.5	544.79	1258	544.791	360	8418460
P0A8V2	RPOB_ECOLI	LPATIILR	49.2	448.8	2243	448.801	777	398240
P00957	SYA_ECOLI	GANFSFAVEDTQK	64.2	707.336	1349	707.341	694	2062676
P0A953	FABB_ECOLI	SGITFSQELK	36.1	555.295	1357	555.3	664	2580284
P09831	GLTB_ECOLI	QQFAQVTNPPIDPLR	37.1	862.46	1553	862.453	820	705908
P63020	NFUA_ECOLI	ISDAAQAHFAK	30.5	386.868	671.5	-1	266	-1
P39831	YDFG_ECOLI	QFSLNLR	33.6	439.248	1853	439.246	762	364079
P0AFG8	ODP1_ECOLI	FNIDADK	34.5	411.703	1400	411.706	391	740070
P0AD96	LIVJ_ECOLI	AVQDGLK	32	365.708	767.5	-1	162	-1
P0A7M9	RL31_ECOLI	YEEITASCSCGNVMK	81.8	1051.39	1269	1051.39	361	361164
P0AE78	CORC_ECOLI	QAVVVPESK	33.4	478.774	969	478.771	262	468470
P0A6N1	EFTU_ECOLI	ILELAGFLDSYIPEPER	56.9	654.679	3026	654.682	1586	1558976
P27302	TKT1_ECOLI	FEAYGWHVIR	27.5	426.552	1456	-1	605	-1
P0A9C5	GLNA_ECOLI	NGVNLFAGDK	36.1	517.767	1570.5	517.769	507	752796
P29131	FTSN_ECOLI	TSQAAPVQAQPR	46.2	627.333	427	-1	149	-1
P0ADB7	ECNB_ECOLI	GVGEDISDGGNAISGAATK	115.5	859.913	1754.5	859.906	600	19567936
P30125	LEU3_ECOLI	VLDAVR	26.6	336.706	999.5	-1	266	-1
P10121	FTSY_ECOLI	IITNLTEGASR	42.2	587.825	1665.5	587.824	509	709510
P0A7W7	RS8_ECOLI	AVVESIQR	43.5	451.259	742	451.259	283	1699992
P08331	CN16_ECOLI	LPVLSAAAPFK	26.2	557.337	2673	557.332	969	359689
P0AEB2	DACA_ECOLI	FFETVNPLK	53	547.798	2486.5	547.801	860	1176886
P00956	SYI_ECOLI	VAEHAEICGR	27.8	415.522	286.5	-1	290	-1
P09151	LEU1_ECOLI	YSLTAK	27.6	341.692	989	-1	266	-1
P37051	PURU_ECOLI	FDIPFELVSHEGLTR	27.3	587.305	2089.5	587.31	1105	531836
P0AG27	YIBN_ECOLI	ANNVGELEK	27.4	487.251	613.5	487.25	237	1751862
P21179	CATE_ECOLI	GPTLLEDFILR	89.5	637.361	2405	-1	1352	-1
P0A953	FABB_ECOLI	AMASGVSACLATPFK	78.5	807.378	1278	807.37	725	529874
P0AES4	GYRA_ECOLI	VVSLIVPR	50	441.792	1645	-1	654	-1
P0AEH5	ELAB_ECOLI	SNQFGDTR	37.1	462.712	652.5	462.716	313	1280430
P00350	6PGD_ECOLI	NLALNIESR	52	515.288	1654	515.285	630	1498040
P00968	CARB_ECOLI	ERPDAVLPTMGGQTALNCALELER	38.2	964.456	1803.5	964.463	800	506712
P07003	POXB_ECOLI	ALLPLVEEK	26	506.308	1556	506.307	865	746144
P0AG86	SECB_ECOLI	ECITSMVSR	51.5	666.774	855	-1	306	-1
P0A9G6	ACEA_ECOLI	ADQIQWSAGIEPGDPR	89.5	870.421	2079.5	870.429	809	8241024
P05055	PNP_ECOLI	GDISEFAPR	40.9	496.246	1822.5	496.249	572	1391492
P0ABA0	ATPF_ECOLI	SQILDEAK	38.7	452.243	1112.5	452.243	319	2088592
P05042	FUMC_ECOLI	ASELLGGVR	41.7	451.259	1730.5	451.262	474	587765
P68767	AMPA_ECOLI	ILLIGCGK	26.4	488.769	1692	488.768	685	3812816
P05020	PYRC_ECOLI	VFLGTDSAPHAR	30.1	424.223	754	424.226	434	792460
P33570	TKT2_ECOLI	EAILEAQSVK	26.7	544.303	1157	544.298	449	2200976
P09831	GLTB_ECOLI	LVDLIGR	45.3	393.248	1711	393.249	675	284936
P0A7M6	RL29_ECOLI	MQAASGQLQQSHLLK	35	547.291	1052	547.288	421	935424
P39208	IDNK_ECOLI	QAVLAIR	27.5	770.488	1750	770.484	770	612630
P04949	FLIC_ECOLI	NQSALSSSIER	32.1	596.302	914	596.305	361	1151664
P0A991	ALF1_ECOLI	AGGMGLILGR	45.4	472.771	1933	472.77	798	1201462
P13029	CATA_ECOLI	DFVAAWVK	34.8	468.253	3136.5	468.25	960	335242
P37759	RFBB_ECOLI	ALYTVVTEGK	47.8	540.8	1947.5	540.804	599	478779
P0AE88	CPXR_ECOLI	AIDMHISNLR	31.3	658.826	1777.5	658.826	614	298534
P21165	PEPQ_ECOLI	ADGIGSLLPAAR	28.9	570.822	2124	570.82	891	631890
P0A805	RRF_ECOLI	INVFDR	53.1	382.209	1678	382.209	370	611075
P04805	SYE_ECOLI	ALDFIAER	33.9	467.753	2333	467.757	759	457163
P61517	CAN_ECOLI	FLWIGCSDSR	29.1	672.297	3342.5	672.298	1006	420954
P31224	ACRB_ECOLI	NQLLAEAAK	35.1	479.272	983	479.272	364	785031
P0A7D4	PURA_ECOLI	SGLPQAALNYIK	45.4	637.859	2514	637.864	930	895806
P0ABK5	CYSK_ECOLI	LTLTMPETMSIER	47.9	908.422	1804.5	908.43	622	1323580
P02359	RS7_ECOLI	FVNILMVDGK	25.6	641.83	2624	641.835	911	778072
P36683	ACON2_ECOLI	MLLPDTVGTGGDSHTR	61.8	601.95	1872	601.949	537	364930
P0ACX3	YDHR_ECOLI	VFDVNEPLSQINQAK	39.2	567.965	1626.5	567.965	937	322113
P17846	CYSI_ECOLI	AYAEIWLDQEK	49.7	683.338	1642.5	683.344	907	763268
P0A707	IF3_ECOLI	FRPGTDEGDYQVK	31.3	504.576	876	504.577	385	1147848
P0AEM9	FLIY_ECOLI	AVNDAIAEMQK	76.5	595.298	1020	595.295	575	594672
P23843	OPPA_ECOLI	SPAFDSIMAETLK	68.7	778.87	2094.5	778.873	777	470664
P18335	ARGD_ECOLI	IDQQYDVFSDIR	76.9	749.862	2639	749.869	983	1521168
P21170	SPEA_ECOLI	VIESLIHSGEPLGLEAGSK	27.5	646.018	2154.5	646.013	753	417478
P0AG63	RS17_ECOLI	LHVHDENNECGIGDVVEIR	53.5	770.02	1245	770.013	682	283292
P0AE08	AHPC_ECOLI	NGEFIEITEK	54.6	590.298	2219.5	590.303	694	4395488
P0A7D1	PTH_ECOLI	VVGFVLGKPPVSEQK	36.8	528.643	2442	528.646	719	367986
P0AFG8	ODP1_ECOLI	TYVPADDYR	34.5	550.256	1090	550.256	404	495530
P26616	MAO1_ECOLI	GSAFSMEER	46.8	507.221	801	507.224	442	326634
P0AD61	KPYK1_ECOLI	LEFNNDNR	34.2	511.238	1086	511.243	322	388563
P23721	SERC_ECOLI	GQFAAVPLNILGDK	48.2	721.904	3004	721.909	1144	7520848
P0AGE9	SUCD_ECOLI	EHVTKPVVGYIAGVTAPK	37.7	622.688	1376	622.689	601	933248
P0AD33	YFCZ_ECOLI	AEAEQTLAALTEK	44.4	458.909	2155	458.913	779	272343
P69786	PTGCB_ECOLI	ENITNLDACITR	76.8	761.853	2242	761.847	702	331845
P04079	GUAA_ECOLI	VSQAFTVFLPVR	31.9	682.39	3349	682.397	1146	776102
P0A9P4	TRXB_ECOLI	YLDGLADAK	38.9	483.251	1558	483.255	573	404529
P0A6M8	EFG_ECOLI	GYEFINDIK	56.6	549.777	2519	549.78	813	6192416
P0A6M8	EFG_ECOLI	GQESEVTGVK	53.7	517.262	704	517.261	202	2497964
P36683	ACON2_ECOLI	VPPGVDEAAYVK	37.4	622.83	1347	622.826	495	9836032
P27302	TKT1_ECOLI	QNLAQQER	40.9	493.754	487	-1	144	-1
P33195	GCSP_ECOLI	LQDAFPVLYTGR	37.4	690.37	2368	690.372	777	1507076
P0A850	TIG_ECOLI	ELPELTAEFIK	32.5	645.353	3266	645.359	1127	4616332
P0A8V2	RPOB_ECOLI	MNIGQILETHLGMAAK	33	674.328	2144	674.329	710	692728
P0AE08	AHPC_ECOLI	YAMIGDPTGALTR	45.3	756.863	2081.5	756.862	667	443974
P0AG67	RS1_ECOLI	QLGEDPWVAIAK	75.2	663.856	1907.5	663.861	976	6488536
P33363	BGLX_ECOLI	LISVGPDNPK	33.3	520.293	1458	520.297	439	429834
P0ADE8	YGFZ_ECOLI	AALANLFSELPSK	26.4	680.877	2937.5	680.881	1160	1204054
P0AG27	YIBN_ECOLI	DKPVIVVDGSGMQCQEPANALTK	29.8	903.09	1166	903.095	637	300386
P76578	YFHM_ECOLI	DIQPSVGFASR	26	588.804	1158	588.807	637	1038114
P15288	PEPD_ECOLI	FLAGHAEELDLR	27.4	457.574	1201	457.577	673	271668
P0A6T9	GCSH_ECOLI	SNVPAELK	26.9	429.24	1007	429.241	289	1010822
P06988	HISX_ECOLI	IFGPGNAFVTEAK	96.7	675.856	2615	675.86	831	667896
P0ADY3	RL14_ECOLI	YAGVGDIIK	49.2	468.264	2098	468.267	646	3287044
P02358	RS6_ECOLI	HAVTEASPMVK	40.4	658.821	255	658.817	143	306891
P69828	PTKA_ECOLI	TNLFVR	52.5	375.219	1606.5	375.218	366	289402
P77247	YNIC_ECOLI	FVLADVK	26.1	396.237	2244	396.233	656	295242
P0ADP2	YIGI_ECOLI	FTATSSLLR	28.5	498.28	1511.5	498.277	591	648768
P0AET8	HDHA_ECOLI	SVITPEIEQK	37.6	572.316	1331.5	572.312	473	801174
P0AB89	PUR8_ECOLI	AITMVDELK	49.8	583.793	1572	583.797	469	544852
P0AEX9	MALE_ECOLI	IAATMENAQK	49.8	538.774	601	538.775	207	602413
P61714	RISB_ECOLI	MNIIEANVATPDAR	101.7	831.403	1921	831.408	607	683014
P0AEH5	ELAB_ECOLI	VSQASDSYYYR	55.3	669.802	943	669.8	385	350565
P0AG30	RHO_ECOLI	AYNTVVPASGK	55.5	553.796	1101	553.796	298	432261
P10408	SECA_ECOLI	IDNQLR	34.2	379.711	642.5	-1	190	-1
P0ADY1	PPID_ECOLI	ATQTGWFSK	34.9	513.256	1438	513.259	452	543208
P09831	GLTB_ECOLI	ELDDDTLASYQK	77	699.325	1625	699.332	590	3464136
P0A6E4	ASSY_ECOLI	LLYQGR	31	375.219	869	-1	307	-1
P0A7Z0	RPIA_ECOLI	FICIADASK	35.6	564.265	1587	564.264	593	749350
P0A6G7	CLPP_ECOLI	SFDIYSR	26.9	444.216	1082.5	444.214	651	644744
P0ABK5	CYSK_ECOLI	NPSFSVK	39.9	389.708	1209.5	389.708	349	477474
P08200	IDH_ECOLI	ISWMEIYTGEK	33.2	678.829	2157	678.834	1136	588270
P00509	AAT_ECOLI	SVFNSAGLEVR	67.7	589.812	2180.5	589.816	719	3545112
P08312	SYFA_ECOLI	NFFEEDLQIR	55.3	655.822	2522.5	655.822	791	856144
P60723	RL4_ECOLI	SILSELVR	45.6	458.777	2928	458.78	1043	4769664
P75691	YAHK_ECOLI	SPEVFNLIMK	42.7	589.318	2610.5	589.321	1115	775060
P0AFG8	ODP1_ECOLI	VLGTDGFGR	38.2	461.243	1688	461.239	537	677865
P0A8M3	SYT_ECOLI	ELEVFVR	29.2	446.25	1866	446.253	766	279028
P08997	MASY_ECOLI	IQQQQDIDNGTLPDFISETASIR	103.1	1295.14	2001.5	1295.14	1228	862792
P0A7E1	PYRD_ECOLI	LVDAEGLINR	48.5	550.309	1860	550.311	708	1186906
P0AB24	YCDO_ECOLI	VVGGAAGLIEEVAASK	25.8	735.912	3372	735.917	1047	636012
P0ABB0	ATPA_ECOLI	ELAAFSQFASDLDDATR	93.1	619.627	2261	619.63	1154	356108
P13029	CATA_ECOLI	FDPEFEK	35.5	456.211	1456	456.213	494	618044
P10408	SECA_ECOLI	LDTVVVPTNRPMIR	29.6	586.652	1925	586.648	552	320131
P0AD61	KPYK1_ECOLI	TESEEMLAK	29.3	592.762	625	-1	174	-1
P0ABB0	ATPA_ECOLI	ASTISNVVR	55	473.769	1135.5	473.772	326	534356
P0A7L0	RL1_ECOLI	AAGAELVGMEDLADQIK	96.8	865.935	2150	865.935	1132	7007008
P0A7D4	PURA_ECOLI	YVDYVLGILK	49.8	591.842	2628.5	591.841	1135	389922
P30850	RNB_ECOLI	FAAEIVDISR	80	560.803	1449.5	560.803	752	425084
P0C0L7	PROP_ECOLI	GATPAASDIQEAK	74.2	629.817	953	629.817	272	1486048
P12008	AROC_ECOLI	FGIEIR	29.6	367.713	1222	367.713	704	322165
P0A855	TOLB_ECOLI	LPATDGQVK	33.8	464.759	572	464.761	216	381787
P61889	MDH_ECOLI	SDLFNVNAGIVK	30.8	638.848	2511	638.853	933	9583088
P60723	RL4_ECOLI	MELVLK	28.1	440.238	1332.5	440.233	383	394006
P25524	CODA_ECOLI	TFALAQK	30.6	389.726	1390	-1	318	-1
P0A825	GLYA_ECOLI	SPFVTSGIR	43.1	482.267	1632.5	482.268	532	4766792
P0A9P4	TRXB_ECOLI	ANLQPVLITGMEK	54.4	780.91	2318.5	780.912	691	537976
P0ACJ0	LRP_ECOLI	LEEIQECHLVSGDFDYLLK	34.7	804.38	2049.5	804.375	1140	539306
P00722	BGAL_ECOLI	DWENPGVTQLNR	38.9	714.847	2049	714.841	749	409376
P0AGD3	SODF_ECOLI	SLEEIIR	38.8	430.248	2067.5	430.245	634	1192444
P0ACA3	SSPA_ECOLI	ELTLWESR	27.6	517.269	2143.5	517.273	878	571144
P68767	AMPA_ECOLI	ETLYSFDQLK	33.4	622.314	2505	622.319	893	1444904
P0A6B7	ISCS_ECOLI	NQIADLVGADPR	57.3	634.833	2354	634.837	741	1419476
P0A825	GLYA_ECOLI	LYNIVPYGIDATGHIDYADLEK	64.8	1240.62	1858	1240.63	1169	473308
P0AEZ9	MOAB_ECOLI	IAILTVSNR	25.8	493.803	1830	493.802	609	1649754
P0AA25	THIO_ECOLI	LNIDQNPGTAPK	68.5	634.336	1201	634.338	383	4469440
P76576	YFGM_ECOLI	SDVTPALSEMMQMK	26.3	784.362	3398	784.359	1083	669468
P0AFU4	YFHA_ECOLI	VDLVISDLR	31.2	515.301	1341.5	515.297	388	779650
P04805	SYE_ECOLI	QPLEVVR	37.4	420.75	674	420.747	379	411738
P35340	AHPF_ECOLI	NVDIILNAQTTEVK	84.2	779.428	1920.5	779.42	804	856916
P0A6W9	GSH1_ECOLI	SLDINPFSPIGVDEQQVR	30.8	672.013	3768	672.009	1231	332064
P0ADY1	PPID_ECOLI	LIDEALLDQYAR	79.8	710.378	2440	710.378	1077	597318
P0AC69	GLRX4_ECOLI	GELQQLIK	31.5	464.777	2105	464.781	649	925942
P0ABB4	ATPB_ECOLI	QIASLGIYPAVDPLDSTSR	54.8	1002.03	2410	1002.02	1151	4664352
P0A6E4	ASSY_ECOLI	IVNPIMGVK	30.4	559.309	1823	559.312	556	2476292
P0A7R5	RS10_ECOLI	GPIPLPTR	26.8	425.761	1472	425.762	575	2069196
P04693	TYRB_ECOLI	AIASAGLPALVSNSFSK	34.4	816.951	2544.5	816.955	1046	535664
P13458	SBCC_ECOLI	LGEEGATLR	33.1	473.254	785	473.257	425	906954
P76316	DCYD_ECOLI	AMAGLIDGISQK	27.9	675.841	1046	675.848	603	1169472
P0A825	GLYA_ECOLI	TYQQQVAK	66.5	483.256	505.5	483.261	145	330714
P04825	AMPN_ECOLI	EGLTVFR	27.9	411.229	1634.5	411.229	654	513195
P37773	MPL_ECOLI	IIAVLEPR	37.1	455.79	2230	455.793	666	281576
P15034	AMPP_ECOLI	SPEEIAVLR	76.3	507.285	1068	507.288	613	1154520
P0AFG8	ODP1_ECOLI	AQYLIDQLLAEAR	112.5	752.412	2508.5	752.417	1318	3933760
P37330	MASZ_ECOLI	NLLGLMQGTLQEK	54.6	796.413	1879.5	796.405	783	525944
P02943	LAMB_ECOLI	FVVQYATDSMTSQGK	42.2	904.913	1394	904.915	596	306640
P0A8N3	SYK1_ECOLI	FLDQVAAK	43.2	446.25	1501.5	446.252	445	675740
P0A705-1	IF2_ECOLI	FGAIAGCMVTEGVVK	36.8	894.911	2297.5	894.905	684	497112
P0A8A2	YEEN_ECOLI	QGEPDPELNTSLK	37.1	714.354	1842.5	714.355	504	3516640
P0A6Z3	HTPG_ECOLI	ALSNPDLYEGDGELR	50.6	824.894	1265	824.886	581	463082
P0A9B2	G3P1_ECOLI	VGINGFGR	56.2	410.227	1622	410.229	528	2302016
P0AG59	RS14_ECOLI	LQTLPR	36.2	364.227	728	-1	285	-1
P10384	FADL_ECOLI	TGIAFDDSPVPAQNR	49.1	794.392	1729	794.398	717	2621796
P0A9Z1	GLNB_ECOLI	IFVFDVAR	43.5	483.774	2426	-1	1021	-1
P25553	ALDA_ECOLI	HGLHEYLQTQVVYLQS	36.7	638.995	1570.5	638.989	883	305438
P0AB71	ALF_ECOLI	AFQELNAIDVL	36.1	616.83	3586	616.826	1308	379252
P0A910	OMPA_ECOLI	DNTWYTGAK	27.2	528.243	1460.5	528.245	636	1801300
P0A8M0	SYN_ECOLI	FIEADFAQVDYTDAVTILENCGR	68	917.419	2731	917.42	1509	432708
P30126	LEUD_ECOLI	ENFGCGSSR	48.4	558.713	653	558.71	314	265930
P0A6Q3	FABA_ECOLI	LIMGLADGEVLVDGR	52.4	852.937	2356.5	852.939	710	678444
P11447	ARLY_ECOLI	QFNDSLR	39.2	440.22	1299.5	440.216	343	684944
P36938	PGM_ECOLI	VVNDLGR	30.7	386.719	549	-1	208	-1
P08839	PT1_ECOLI	IMFPMIISVEEVR	64.7	929.453	2711	929.448	1286	3027680
P0A9T0	SERA_ECOLI	GTVVDIPALCDALASK	41.5	866.934	3372.5	866.941	1155	3698720
P0A6W5	GREA_ECOLI	LSNAQVIDVTK	81.2	594.335	1618.5	594.332	492	889540
P0A717	KPRS_ECOLI	TLTLSGMLAEAIR	58.9	688.384	4112.5	688.389	868	3443944
P38038	CYSJ_ECOLI	IDLAWSR	37.7	430.735	2568.5	430.737	722	331979
P08506	DACC_ECOLI	IMTSYVVGQALK	31.1	728.881	2177	728.884	646	462396
P0A7G2	RBFA_ECOLI	EIALILQR	39.7	478.3	2055.5	478.305	806	524676
P0A8J8	RHLB_ECOLI	DVAGQAQTGTGK	88	566.783	475	-1	135	-1
P0A836	SUCC_ECOLI	AFAENWLGK	57.3	518.266	2112	518.269	872	907564
P18843	NADE_ECOLI	LCQMAINELR	55.5	675.82	1243	675.816	489	344724
P00509	AAT_ECOLI	NFGLYNER	32.2	506.746	1551	506.743	598	353852
P76164	YDFW_ECOLI	LTIPGLR	30.2	385.25	1823	385.251	572	1554538
P0A9Q7	ADHE_ECOLI	QTAFSQYDRPQAR	48.5	523.259	868	523.262	357	1298690
P22259	PPCK_ECOLI	EAEPEIYNAIR	26.2	652.828	2249	652.827	704	1035430
P0AG78	SUBI_ECOLI	NVEVLDSGAR	29.2	530.275	1318	530.275	722	898767
P77692	YKFI_ECOLI	QATGLLR	28.6	758.452	1365	758.451	766	5136296
P33221	PURT_ECOLI	EVAIECQR	28.3	554.25	721	-1	275	-1
P69425	TATB_ECOLI	ASLTNLTPELK	39.8	593.837	1749	593.832	807	724386
P08839	PT1_ECOLI	ISGILASPGIAFGK	33.1	665.89	2719	665.889	1029	2121040
P00968	CARB_ECOLI	VVDLAAK	27.8	358.221	989	-1	283	-1
P37689	GPMI_ECOLI	VATYDLQPEMSSAELTEK	50.6	720.334	1206.5	720.331	677	10923360
P33937	NAPA_ECOLI	AFVAEYTLEK	30.3	585.806	1728	585.805	697	1193886
P00968	CARB_ECOLI	STGEVMGVGR	53.5	570.263	655.5	570.261	188	5797360
P00968	CARB_ECOLI	EIGVETGGSNVQFAVNPK	33.1	615.983	1342	615.982	755	450810
P0AFG8	ODP1_ECOLI	GYGMGDAAEGK	27.6	601.745	529.5	-1	147	-1
P37626	YHII_ECOLI	TNIIQAQTR	43.7	522.793	583.5	522.793	317	607774
P39180	AG43_ECOLI	DSDESWYLR	57.7	585.757	2325	585.762	834	817284
P36683	ACON2_ECOLI	VADGATVVSTSTR	104.6	632.331	993.5	632.33	283	1656128
P0A953	FABB_ECOLI	AVGPYVVTK	28.5	467.274	1366.5	467.275	395	716646
P0A9W3	YJJK_ECOLI	VLEVSNLR	35.6	465.274	1362.5	465.278	604	802848
P0AGK4	YHBY_ECOLI	ETGACNVQVIGK	42.8	689.826	1240.5	689.833	350	349152
Q46856	YQHD_ECOLI	IDAAIAATR	44	451.259	975	451.263	372	1761318
P0A6B7	ISCS_ECOLI	LPIDLSQLK	37.3	513.813	2316.5	513.814	994	395145
P00956	SYI_ECOLI	ANDIVVALLQEK	79.7	656.877	3325	656.883	1137	1123748
P69786	PTGCB_ECOLI	ATGTSEMAPALVAAFGGK	50	839.927	2634.5	839.935	1126	3133856
P0A7D7	PUR7_ECOLI	LLSDTECLVK	42	640.815	1780.5	640.819	631	345313
P30177	YBIB_ECOLI	ALLMHGTEGEVYANPQR	32.3	629.312	2022.5	629.318	590	719092
P25516	ACON1_ECOLI	VALPDVPK	30.6	419.755	999	419.759	556	280372
P0AB80	ILVE_ECOLI	SVDGIQVGEGR	35	558.786	1400	558.788	444	2282124
P33136	OPGG_ECOLI	YTITFSR	26.3	444.235	2180	444.238	606	582352
P11875	SYR_ECOLI	LGLDTLGIETVER	65.4	708.391	2708.5	708.394	1100	1403704
P0A7Z4	RPOA_ECOLI	MQGSVTEFLKPR	28.6	513.927	1079.5	-1	605	-1
P33643	RLUD_ECOLI	GASEAFISTLR	34.7	576.306	1369.5	576.307	759	11104288
P0A7F3	PYRI_ECOLI	GTVIDHIPAQIGFK	47.9	499.28	2200	499.283	852	2402388
P05055	PNP_ECOLI	DGISALQMDIK	70.6	595.808	2157	595.806	892	1352972
P0A7F3	PYRI_ECOLI	LLSLFK	28.9	360.736	2711	-1	889	-1
P69831	PTKC_ECOLI	VIKPIMDGLTPIAK	40.8	548.314	1100.5	548.309	603	792004
P09831	GLTB_ECOLI	FSTNTVPR	53.2	461.243	1141.5	461.245	333	1497550
P0A940	YAET_ECOLI	TGDTVNDEDISNTIR	41.3	825.384	1667.5	825.386	561	2379440
P0A940	YAET_ECOLI	SYGTDVTLGFPINEYNSLR	25.8	716.02	2105	716.02	879	364543
P33570	TKT2_ECOLI	QNLAQVER	48.2	479.259	634.5	479.261	252	489239
P0AC41	DHSA_ECOLI	GLEQLK	26.1	344.205	1081	344.205	331	259568
P27302	TKT1_ECOLI	AVTDKPSLLMCK	31.7	806.882	1667	806.874	457	451338
P62707	GPMA_ECOLI	ELPLTESLALTIDR	58.5	785.938	2405	785.943	1264	2521856
P60716	LIPA_ECOLI	IETLVPDFR	31.1	545.301	2654	545.305	931	661032
P00934	THRC_ECOLI	VEELFR	42.8	396.716	1517	396.717	552	520590
P0A9M8	PTA_ECOLI	LNAPVDEQGR	85.7	549.78	987	549.784	275	381037
P05791	ILVD_ECOLI	LSDQIIK	26.2	408.745	1434	408.745	409	623976
P37192	GATY_ECOLI	NAFSQALK	40.6	439.74	1582.5	439.744	474	2553772
P0ABU2	ENGD_ECOLI	LDQLAEIVKPQR	30.6	470.608	1771.5	470.605	705	833096
P06959	ODP2_ECOLI	GIIELSR	33.6	394.237	1822	394.241	572	571168
P0A7V0	RS2_ECOLI	WLGGMLTNWK	46.3	603.31	3679	603.312	1188	379673
P60422	RL2_ECOLI	AGDQIQSGVDAAIKPGNTLPMR	41.1	1120.08	860	1120.09	720	423430
P06996	OMPC_ECOLI	VGSLGWANK	60.6	466.253	882.5	466.256	494	701657
P27550	ACSA_ECOLI	ILGSVGEPINPEAWEWYWK	47.5	1137.57	2651	1137.58	1496	414852
P25665	METE_ECOLI	GMLTGPVTILCWSFPR	31.9	646.653	3486	-1	1356	-1
P00370	DHE4_ECOLI	AANAGGVATSGLEMAQNAAR	49.5	669.651	1495	669.656	592	326442
P0AES9	HDEA_ECOLI	DKPEDAVLDVQGIATVTPAIVQACTQDK	81	1029.18	2387.5	1029.19	1255	384868
P0AFK0	PMBA_ECOLI	ILEEAVSTALELASGK	46	544.301	3401	544.296	1392	323558
P00963	ASNA_ECOLI	STVEAIWAGIK	42.9	587.827	2083.5	587.824	1019	1260228
P0AEQ3	GLNH_ECOLI	SGTGSVDYAK	32.5	492.735	645	-1	185	-1
P0A940	YAET_ECOLI	VGESLDR	39.3	388.201	771.5	388.198	205	858473
P75818	YBJP_ECOLI	ELLTNDPFSSR	58.9	639.82	2421.5	639.826	833	2513448
P31224	ACRB_ECOLI	LTSTEEFGK	25.1	506.253	894.5	506.253	328	558283
P0A7J0	RIBB_ECOLI	AQAGGVLTR	48.3	436.751	741.5	436.754	237	332394
P0A6N8	EFPL_ECOLI	DIDIQSPTAR	32.3	558.288	1510	558.292	491	1038654
P64463	YDFZ_ECOLI	TVVVEGCEEK	30.7	626.781	625.5	626.778	219	324160
P0ABH9	CLPA_ECOLI	AIEALTEAIK	61	529.808	1713.5	529.812	754	323052
P0AGJ9	SYY_ECOLI	AQYVLAEQVTR	82.5	639.346	1932	639.34	594	1658024
P0A7F3	PYRI_ECOLI	IDNYEVVGK	71.2	518.769	1377.5	518.771	408	14159616
P0A9T0	SERA_ECOLI	DAHFIGLR	36.3	464.754	1451.5	464.758	550	2406594
P36683	ACON2_ECOLI	NHETGELLATFELK	29.6	534.611	1697.5	534.607	978	368461
P0AGE9	SUCD_ECOLI	FAALEAAGVK	63.4	488.777	1931	488.778	626	684370
P0A9P0	DLDH_ECOLI	ALLHVAK	36	376.245	380	-1	236	-1
P0AG86	SECB_ECOLI	DISFEAPNAPHVFQK	27.6	567.286	2095	567.288	874	1564752
P0A6B7	ISCS_ECOLI	GAANFYQK	43.8	449.724	1027.5	449.728	304	762994
P0ACJ8	CRP_ECOLI	TIVVYGTR	26.3	454.764	1179	-1	438	-1
Q2EEQ3	YAHH_ECOLI	MNALSGLR	25.9	504.752	1813	504.752	782	10102876
P0AF28	NARL_ECOLI	SNQEPATILLIDDHPMLR	27.1	688.358	1834	688.353	1066	1217756
P00962	SYQ_ECOLI	AMAVIDPVK	38.4	545.785	999	545.789	429	412884
P0A9Q7	ADHE_ECOLI	AELGIPK	36.6	364.221	1552	364.222	417	808759
P05459	PDXB_ECOLI	LEALGIK	29.8	372.237	1338	-1	506	-1
P00957	SYA_ECOLI	VLSMGDFSTELCGGTHASR	27.2	758.992	1696	758.992	656	310155
P0AGE4	SSTT_ECOLI	SPGLFR	36.5	338.692	1501	-1	469	-1
P0ACN4	ALLR_ECOLI	GIAILQYLEK	29.9	574.34	3752	574.336	1220	304268
P30125	LEU3_ECOLI	ADIAANGFDILCVR	77.6	819.392	2248	819.397	1183	520860
P30140	THIH_ECOLI	VIPLAINNVSAFSK	28.5	736.927	2431	736.923	1021	883826
P0AC59	GLRX2_ECOLI	EASAGNFADLLAHSDGLIK	57.1	643.662	2718.5	643.667	1207	816376
P36683	ACON2_ECOLI	LTVTVFK	28.3	404.252	2159	404.251	673	461354
P0A6D7	AROK_ECOLI	QGIVLATGGGSVK	43.3	593.843	865.5	593.84	481	561608
P04825	AMPN_ECOLI	FLAFGETHLADVLVSK	28	582.986	2777.5	582.987	857	362670
P00509	AAT_ECOLI	DFSFIIK	28	435.242	3104	435.246	1121	1070917
P64581	YQJD_ECOLI	LGETGDAIAK	31.7	487.761	966	487.761	277	1800044
P0AFU8	RISA_ECOLI	VGDWVNVER	65.4	537.272	2221.5	537.271	649	1317772
P00961	SYGB_ECOLI	FLAVPAEALVYTMK	53.3	850.443	2914	850.449	1108	1343800
P0A9D8	DAPD_ECOLI	EAVNQVIALLDSGALR	107.1	834.968	2506.5	834.974	1436	5819808
P0AEZ1	METF_ECOLI	FADMTNVR	30.7	550.747	449	-1	363	-1
P08997	MASY_ECOLI	VIDGQINLR	57.4	514.298	1717.5	514.302	540	1334311
P00509	AAT_ECOLI	TPVLTSVK	25.6	422.761	535.5	422.761	337	1671068
P0AFG3	ODO1_ECOLI	STPYCTDIGK	28.2	622.768	1275	622.773	366	297790
P39180	AG43_ECOLI	AFSIGGGQADALMLEK	70.7	804.409	2415.5	804.411	528	782520
P61175	RL22_ECOLI	TSHITVVVSDR	28.6	405.223	575	405.224	329	1053549
P0AC19	FOLX_ECOLI	LTQDVLDIAR	55.4	572.322	1941.5	572.321	794	586720
P0A7K6	RL19_ECOLI	ISNGEGVER	57.1	480.741	324	480.738	117	294494
P0A6Y8	DNAK_ECOLI	NDPLAMQR	42.3	546.252	812.5	-1	228	-1
P0A6B7	ISCS_ECOLI	AVLDTCR	26.7	469.215	694	-1	246	-1
P00956	SYI_ECOLI	DMVKPEEMVVLDR	36.1	618.954	909	-1	500	-1
P62768	YAEH_ECOLI	YIIDELDQICQR	70.6	834.89	2682	834.885	963	476128
P0AG16	PUR1_ECOLI	GTTSEQIIEMAR	55.9	668.332	1748.5	668.335	663	3633840
P0ABU5	ELBB_ECOLI	IFDFPLR	27.4	454.255	3420	-1	1075	-1
P30178	YBIC_ECOLI	EAGAAVTLDGDR	55.4	587.789	771.5	587.793	419	520906
P0AFF6	NUSA_ECOLI	HQAEAHAAIDTFTK	46.8	513.923	646	513.924	357	566691
P0ABP8	DEOD_ECOLI	GMLGFTGTYK	27.8	611.286	1981.5	611.287	571	433304
P09169	OMPT_ECOLI	YSFTAR	36.3	372.687	1321	-1	350	-1
P0A9Q1	ARCA_ECOLI	MQTPHILIVEDELVTR	25.8	681.02	2258	681.014	943	349296
P0ACG1	STPA_ECOLI	ADGINPEELLGNSSAAAPR	91.1	941.469	2422.5	941.464	963	3970096
P00350	6PGD_ECOLI	YISSLK	25.5	355.708	749	-1	258	-1
P0A850	TIG_ECOLI	VVVGLLLGEVIR	90	633.911	4101	-1	1338	-1
P23843	OPPA_ECOLI	LTQPEWFGWSQEK	34.7	545.932	2455	545.928	1081	301134
P0A836	SUCC_ECOLI	IILSDDK	35.1	402.229	1303.5	402.231	364	1213704
P00722	BGAL_ECOLI	YWQAFR	30.7	435.716	2242.5	-1	605	-1
P0AF36	ZAPB_ECOLI	LQALLGR	33.8	385.748	1679	385.751	533	616243
P25665	METE_ECOLI	SWFAFALQK	41.1	549.293	2692	549.293	1177	343480
P0A7W1	RS5_ECOLI	VGFGYGK	26.9	364.192	1303.5	364.195	350	275339
P0AEI6	NUDJ_ECOLI	SPLVAESIR	35.5	486.28	1234	486.276	483	496728
P04825	AMPN_ECOLI	HGASDAPLR	53.2	462.238	356	-1	130	-1
P63020	NFUA_ECOLI	LLANQEEGTQIR	86.5	686.365	1365	686.369	397	1205504
P0AF50	YJBR_ECOLI	TSPELAELLR	44.8	564.817	2908	564.812	933	307074
P77748	YDIJ_ECOLI	ALSVETVDSK	53.2	524.78	1122	524.778	394	348635
P04036	DAPB_ECOLI	SALWLSGK	44.2	431.245	1782.5	431.249	739	396594
P0AC41	DHSA_ECOLI	SIMIEIR	25.8	504.764	1612	504.761	554	3152528
P0AG18	PUR6_ECOLI	GIPVGTLAIGK	48.5	513.321	2316	513.324	756	686112
P0ABA6	ATPG_ECOLI	QASITQELTEIVSGAAAV	62	894.473	2885	894.465	1475	750940
P0A9X4	MREB_ECOLI	GMVLTGGGALLR	25.2	646.347	1768.5	646.348	652	1157084
P0AFD1	NUOE_ECOLI	AASIEALK	34.4	401.737	837	401.737	393	301611
P61889	MDH_ECOLI	NLVQQVAK	25.4	450.269	1211.5	450.27	386	2994402
P0ACE7	HINT_ECOLI	AEETIFSK	39.4	462.737	1566.5	462.74	473	456549
P33602	NUOG_ECOLI	LQLALK	25.8	343.234	1391	-1	546	-1
P75797	GSIB_ECOLI	FQDGTDFNAAAVK	32	692.331	1436	692.324	578	1403824
P00350	6PGD_ECOLI	EFVESLETPR	35.4	603.804	1830	603.809	670	1738592
P0ABB0	ATPA_ECOLI	GPLDHDGFSAVEAIAPGVIER	30.5	1075.55	2306.5	1075.54	1155	5226592
P30136	THIC_ECOLI	NSPVPIGTVPIYQALEK	25.1	913.507	3177.5	913.502	992	563190
P05791	ILVD_ECOLI	ACALITDGR	41.5	540.252	1411	540.251	402	681468
P17854	CYSH_ECOLI	LWEQGVEGIEK	60.6	644.333	1808.5	644.335	739	708267
P0AG78	SUBI_ECOLI	QQTGDNVVIR	44	565.302	1045.5	565.298	333	1300212
P11447	ARLY_ECOLI	FTQAADQR	35.4	468.73	478	-1	150	-1
P0A6F5	CH60_ECOLI	AAVEEGVVAGGGVALIR	100.4	784.444	1824	784.44	844	1243760
P0AEE1	DCRB_ECOLI	MQQLDSIISAK	33.4	617.329	1931.5	617.332	769	1035708
P75838	YCAO_ECOLI	TVTELLQGR	43.4	508.79	1202.5	508.786	664	852210
P27298	OPDA_ECOLI	TNPLLTPFELPPFSK	32.1	850.966	3289.5	850.966	1256	463284
P0A6L0	DEOC_ECOLI	VAVNATPESAR	25	557.796	856	557.796	238	366374
P00962	SYQ_ECOLI	QGFAEPSLK	28.9	488.759	1289.5	488.761	580	274754
P37666	GHRB_ECOLI	NCVNPHVAD	29.3	564.732	615.5	564.733	208	295748
P0A7B1	PPK_ECOLI	NGFDAIR	47.6	396.704	1423.5	396.703	356	326376
P0AFY8	SEQA_ECOLI	FSAASQPAAPVTK	65.3	637.841	1179.5	637.84	380	1712504
P0A853	TNAA_ECOLI	GNFDLEGLER	59.8	575.28	2340	575.282	821	3096448
P0A7W1	RS5_ECOLI	SVEEILGK	41.9	437.748	1816.5	437.748	578	5526416
P0A8T7	RPOC_ECOLI	QTDELTGLSSLVVLDSAER	34.9	678.351	3033	678.348	656	8191824
P39180	AG43_ECOLI	NLNGQNGTISLR	60.9	643.844	1624	643.839	487	712156
P0A6P9	ENO_ECOLI	GMNTAVGDEGGYAPNLGSNAEALAVIAEAVK	56.8	997.157	2645	997.156	1389	1878064
P0AB28	YCED_ECOLI	VTVTLECQR	41.1	604.792	1121.5	604.796	426	483853
P39180	AG43_ECOLI	NGGVAGNTTVNQK	63.1	630.321	525.5	630.315	155	927034
P09372	GRPE_ECOLI	VANLEAQLAEAQTR	100.3	757.402	2224.5	757.409	721	1456280
P18843	NADE_ECOLI	SYLQTYPFIK	54.5	630.337	2729	630.343	962	653984
P09831	GLTB_ECOLI	VAQGAKPGEGGQLPGDK	48.1	536.949	364	536.952	201	818644
P25437	FRMA_ECOLI	TNLCVAVR	39.6	518.257	1090.5	518.253	376	679322
P60422	RL2_ECOLI	YILAPK	30.7	352.721	1357	352.722	402	525031
P09029	PURK_ECOLI	DVFPIIADR	28.6	523.288	2582	523.283	971	2017984
P13029	CATA_ECOLI	NGVFTDR	36.3	404.701	1048	404.702	335	403872
P0ABC7	HFLK_ECOLI	ELAASGVMLTSDENVVR	50.2	969.469	2389	969.463	735	968352
Q46829	BGLA_ECOLI	YGFIYVNK	30.4	502.266	1793	502.265	726	429996
P31142	THTM_ECOLI	FNAEVDEPRPGLR	47	500.592	911	500.596	663	1471138
P05020	PYRC_ECOLI	ELVASGFNR	46.3	496.762	1377.5	496.761	494	406200
P05055	PNP_ECOLI	VTDYLQMGQEVPVK	46	877.429	1550	877.422	618	854916
P0ABI4	CORA_ECOLI	LPGGQLEQAR	26.3	534.793	799	534.789	414	724590
P07014	DHSB_ECOLI	SMLLQR	30.4	447.73	683	-1	249	-1
P0AFH8	OSMY_ECOLI	LLADDIVPSR	47.4	549.811	1816	549.811	767	324862
P06129	BTUB_ECOLI	STVLAPTTVVTR	27.1	622.864	1392.5	622.87	575	1340224
P0AB67	PNTB_ECOLI	EITAEETAELLK	38.2	673.856	2073	673.86	857	3257320
P69503	APT_ECOLI	QGITSYSLVPFPGH	58.3	751.885	2547.5	751.879	714	724828
P0A6F5	CH60_ECOLI	AMLQDIATLTGGTVISEEIGMELEK	28.9	981.807	2653.5	981.812	1476	425326
P63224	GMHA_ECOLI	YVEAVGR	37.3	397.214	836.5	397.217	222	1.1896e+06
P00350	6PGD_ECOLI	TEEVIAENPGK	51.5	593.801	989	593.802	282	5505568
P10408	SECA_ECOLI	ILAQSIEVYQR	58.5	660.37	1630.5	660.371	574	1579752
P23721	SERC_ECOLI	TTADYVDAGYWAASAIK	63.1	901.933	2144.5	901.926	1129	1594752
P0A8L1	SYS_ECOLI	AELDALQAEIR	67.6	614.83	2280	614.832	842	1839164
P76558	MAO2_ECOLI	FGIEPR	38.8	359.698	1413.5	359.698	443	347603
P0A9M8	PTA_ECOLI	LQESSPLPVLGAVPWSFDLIATR	46.6	1248.68	3232	1248.67	1672	387808
P00370	DHE4_ECOLI	HGMGFEGMR	40.7	511.221	1146.5	511.226	421	777208
P0AFK0	PMBA_ECOLI	VISQVEAQR	38.1	515.288	890.5	-1	235	-1
P0A9D8	DAPD_ECOLI	MQQLQNIIETAFER	64	860.938	3066	860.944	1356	1314684
P09373	PFLB_ECOLI	MDHFMDWLAK	34.9	480.875	1791	-1	645	-1
P23836	PHOP_ECOLI	VLVVEDNALLR	59.1	620.867	2088.5	620.863	864	2379092
P39180	AG43_ECOLI	TILNLVNAGNSASGLATSGK	89.2	944.51	2290	944.504	957	1630390
P16456	SELD_ECOLI	FVDPNLLVGNETR	51.2	737.388	1787	737.396	873	2573896
P0A817	METK_ECOLI	NIVAAGLADR	57.9	500.283	1160	500.286	523	1775550
P30860	ARTJ_ECOLI	LNNALAAIK	46.2	464.285	1602.5	-1	540	-1
P37188	PTKB_ECOLI	ELCQNHNIPVELIQCR	34.3	743.673	908	743.679	749	331576
P0A910	OMPA_ECOLI	FGQGEAAPVVAPAPAPAPEVQTK	43.6	1116.59	1632	1116.59	671	4030480
P0A8B5	YBAB_ECOLI	GGLGNLMK	30.6	395.218	1100.5	395.216	301	464858
P0A817	METK_ECOLI	QSPDINQGVDR	29.7	614.799	954	614.8	274	429293
P35340	AHPF_ECOLI	MTLTEIVAK	54.6	576.804	1762.5	576.801	547	653926
P21165	PEPQ_ECOLI	GNIGYIGPVPER	43	636.341	2117.5	636.339	655	1146268
P30958	MFD_ECOLI	EALGELLAR	37	486.28	2017.5	486.279	603	598934
P15288	PEPD_ECOLI	EAVPAGFETFK	38.5	598.303	2381	598.308	750	3590336
P24182	ACCC_ECOLI	VVEEAPAPGITPELR	41.4	526.623	1718	526.626	689	525451
P0A715	KDSA_ECOLI	IFQELK	25.4	389.229	826.5	-1	639	-1
P27550	ACSA_ECOLI	NTSFAPGNVSIK	32.6	617.825	1934	617.82	595	543372
P33602	NUOG_ECOLI	VIGIGSPR	25.6	399.745	1409.5	399.743	404	549022
P30125	LEU3_ECOLI	FEIER	25.2	347.182	1025.5	347.179	391	260180
P00350	6PGD_ECOLI	ELSAEGFNFIGTGVSGGEEGALK	77.7	1135.05	2726	1135.04	1184	1198064
P0A786	PYRB_ECOLI	TVHSLTQALAK	41.4	584.838	897.5	584.843	392	3768620
P07001	PNTA_ECOLI	FFTGQITAAGK	55.8	570.806	1944.5	570.805	632	386027
P0AE06	ACRA_ECOLI	INLAYTK	28.1	411.74	781	411.739	427	351930
P0A825	GLYA_ECOLI	ELAGWMCDVLDSINDEAVIER	100.9	1269.57	3140	1269.58	1650	448345
P0AES4	GYRA_ECOLI	DIIAAFVR	57.5	452.766	3342	-1	633	-1
P09831	GLTB_ECOLI	LVSEPGVGTIATGVAK	27.5	749.927	1671	749.934	714	692674
P0A862	TPX_ECOLI	AQTFTLVAK	34.6	489.785	1595.5	489.785	578	2469896
P0A8L1	SYS_ECOLI	LDPNLLR	32.8	420.75	1933.5	420.748	586	357981
P0AEZ9	MOAB_ECOLI	MLSFEEIGTSTLQSR	26.5	923.44	1800.5	923.446	713	1429856
P25519	HFLX_ECOLI	LQVELAQLR	34.3	535.322	2506	535.324	772	499899
P0A940	YAET_ECOLI	QNLEASGVR	32.1	487.257	655.5	487.257	233	711498
P0ABA0	ATPF_ECOLI	AEAQVIIEQANK	102	657.357	1535	657.361	503	3775504
P0A7X3	RS9_ECOLI	ALMEYDESLR	56.3	687.307	1656.5	687.306	511	868332
P0A9Q7	ADHE_ECOLI	VSYFGQK	28.1	414.716	1374	414.72	399	404900
P06149	DLD_ECOLI	DVVIISTLR	29.4	508.311	1509	508.315	524	1087164
P07395	SYFB_ECOLI	EGETLVLLDGTEAK	35.1	737.885	3020	737.89	924	1688344
P05055	PNP_ECOLI	EGLVHISQIADK	36	437.242	1507	437.242	623	1920550
P0A698	UVRA_ECOLI	LGQSATTLSGGEAQR	45.7	738.376	778	738.383	322	393673
P0A8N3	SYK1_ECOLI	ASFVTLQDVGGR	43.5	625.33	2320	625.332	790	879284
P0A6L2	DAPA_ECOLI	AIAEHTDLPQILYNVPSR	28.2	679.697	2337	679.697	602	292362
P0A870	TALB_ECOLI	AQQIVDATDK	53.5	544.783	837.5	544.782	227	2029312
P75797	GSIB_ECOLI	TEAIDPTTVK	37	537.788	1185.5	537.793	347	477071
P0AC41	DHSA_ECOLI	LGGNSLLDLVVFGR	48.5	730.417	3125	730.418	1529	488672
P0A7S3	RS12_ECOLI	GALDCSGVK	63.8	505.226	877	505.226	252	303009
P32715	MDTO_ECOLI	MSALNSLPLPVVR	25.4	515.283	1072	515.279	409	6529512
P37051	PURU_ECOLI	VLTPEFVAR	27.7	516.298	2045	516.302	689	576221
P0AAA1	YAGU_ECOLI	ITHEPDPEIPLGSNR	28.1	558.953	941.5	558.954	520	414787
P0A9Q7	ADHE_ECOLI	EAGVQEADFLANVDK	82.7	803.391	2191.5	803.386	911	1810544
P0A744	MSRA_ECOLI	SAIYPLTPEQDAAAR	37.4	801.91	1942	801.916	684	1048052
P0A717	KPRS_ECOLI	NSVIDEVVVCDTIPLSDEIK	29.1	783.384	2863	783.38	986	574046
P0AGE9	SUCD_ECOLI	DSILEAIDAGIK	47.4	622.84	2588	622.843	1269	2813332
P0AAI9	FABD_ECOLI	ITFNAPTVPVVNNVDVK	25.8	914.004	1799	914.013	950	2346448
P00957	SYA_ECOLI	QQAQVEQVLK	28.7	585.827	1045	585.832	387	3088040
P0A6D3	AROA_ECOLI	MESLTLQPIAR	61.3	703.362	1616	703.361	665	687056
P0AFK0	PMBA_ECOLI	STFLLDSLGK	52.2	540.8	3180	540.805	1031	465490
P0AEM9	FLIY_ECOLI	VGVGLGTNYEEWLR	40.2	796.907	2272.5	796.914	1104	722460
P09831	GLTB_ECOLI	IGGASFEDFQQDLLNLSK	87.7	991.497	2770	991.501	1453	5711088
P0A6D7	AROK_ECOLI	VVANQIIHMLESN	32.6	807.903	2098.5	807.9	880	1049608
P0AEU0	HISJ_ECOLI	NSQGELVGFDIDLAK	43.8	803.41	1918	803.405	1049	793218
P76316	DCYD_ECOLI	LEGILLDPVYTGK	35	709.4	2585	709.395	802	1517494
P0AC19	FOLX_ECOLI	FSLLEK	29.7	368.716	1699	-1	666	-1
P23538	PPSA_ECOLI	AFDFACLPNEGVGLAR	32.8	920.429	2181	920.433	1148	535116
P0ABU2	ENGD_ECOLI	ALDLSAEEK	50.5	488.253	1420	488.255	412	527668
P0AE06	ACRA_ECOLI	VSLITSDGIK	40.4	516.8	1133	516.803	614	553986
P76187	YDHF_ECOLI	AAVEAETLK	33.3	466.258	1048	466.255	294	397374
P0AG63	RS17_ECOLI	SIVVAIER	46.4	443.772	1888	443.774	579	2456598
P10346	GLNQ_ECOLI	IAEDGNPQVLIK	77.1	648.861	1715.5	648.859	565	1286480
P39180	AG43_ECOLI	LQVDAGGTATNVTLK	60.9	744.407	1481.5	744.401	506	1018340
P31554	OSTA_ECOLI	YASPEYIQATLPK	69.3	740.888	1333.5	740.887	747	915392
P0A870	TALB_ECOLI	LYNDAGISNDR	95.4	619.294	1233	619.289	358	446740
P0A8G6	WRBA_ECOLI	GGTPYGATTIAGGDGSR	66.9	769.366	1473	769.37	431	4975936
P21165	PEPQ_ECOLI	LDHQAPEEMR	32.4	409.192	409	-1	226	-1
P68919	RL25_ECOLI	LQHIDFVR	27.3	343.194	1383.5	-1	529	-1
P0A836	SUCC_ECOLI	GLTDAAQQVVAAVEGK	44.6	519.614	2636	519.619	1346	632148
P36683	ACON2_ECOLI	TDVLIDEVR	64.4	530.288	2176	530.292	679	2401072
P69805	PTND_ECOLI	ANGAEIDDGAINGIK	42.4	729.365	1719	729.359	567	4064144
P0AG67	RS1_ECOLI	MTESFAQLFEESLK	32.6	602.948	2285	602.946	803	337033
P0A6P7	ENGB_ECOLI	SSALNTLTNQK	66.9	588.815	1499	588.82	439	460490
P63284-1	CLPB_ECOLI	LEQQALMK	31.6	480.763	910	480.76	337	519510
P0ADZ4	RS15_ECOLI	YTQLIER	38.7	461.753	1334	461.756	395	9192376
P0AC41	DHSA_ECOLI	NGEDPVAIR	27.3	485.751	958	485.751	360	935276
P15288	PEPD_ECOLI	SLVNTYQEILK	35	654.364	2890.5	654.37	913	1654284
P0A8R0	RRAA_ECOLI	ALVDAELAR	25.9	479.272	1775	479.276	568	1045368
P0AG07	RPE_ECOLI	IDESGFDIR	47.7	526.256	1801	526.254	660	1335450
P69797	PTNAB_ECOLI	LIHGQVATR	27.4	497.793	544	-1	151	-1
P0A9D8	DAPD_ECOLI	VVPPAAVR	27.5	404.756	967	404.757	269	338687
P09831	GLTB_ECOLI	TGVDIIK	35.2	373.226	1464.5	373.227	430	1.45923e+06
P0AD96	LIVJ_ECOLI	GNANVVFFDGITAGEK	68.4	819.91	1784.5	819.911	1017	1024430
P06612	TOP1_ECOLI	DGAAGVFLAANTFPK	31.5	739.885	2428.5	739.892	787	1288304
P0A853	TNAA_ECOLI	EAFDTGVR	29.8	447.719	710	447.724	399	755157
P0AEU0	HISJ_ECOLI	IDAAFQDEVAASEGFLK	25.2	905.947	2090	905.95	1165	1001236
P76143	LSRF_ECOLI	IVAGCPVPIVIAGGK	31.4	777.431	1991	777.423	819	4460784
P14081	SELB_ECOLI	AQSDADALSVHLER	33.6	504.587	1493.5	-1	556	-1
P0A9D8	DAPD_ECOLI	VPAGSVVVSGNLPSK	60.1	705.901	1327.5	705.908	569	4089656
P0A6F5	CH60_ECOLI	AVTAAVEELK	46.2	515.793	1537	515.796	503	9088064
P0A877	TRPA_ECOLI	IIEQHINEPEK	26.5	450.574	725	450.575	256	514431
P05793	ILVC_ECOLI	EIMAPLFQK	31.6	612.312	2288	612.309	718	437253
P69434	PGAA_ECOLI	IGSQLER	28.1	401.724	1435.5	-1	427	-1
P0ACJ0	LRP_ECOLI	VPDMSAYR	25.1	469.724	874	469.723	471	862543
P64596	YRAP_ECOLI	SVGTQVDDGTLEVR	53.4	738.37	1656	738.368	538	7270928
P0A8C1	YBJQ_ECOLI	EIAFEELGSQAR	93.2	675.338	1455	675.337	838	9567424
P06988	HISX_ECOLI	VSAEEIAAASER	61.6	616.809	1671.5	616.812	523	622700
P0A7S3	RS12_ECOLI	ATVNQLVR	39.5	450.767	1045	450.763	366	3883612
P69797	PTNAB_ECOLI	GIELEVR	32.5	408.235	1552	408.237	559	747396
P12758	UDP_ECOLI	IVVEAAR	31.5	379.232	663	-1	380	-1
P75874	YCCU_ECOLI	DAGLNVVMDR	40.2	545.271	1712	545.276	715	499161
P0A7J3	RL10_ECOLI	LATLPTYEEAIAR	66.1	724.393	2417	724.4	854	16479936
P00562	AK2H_ECOLI	NNAGETVLLGR	64.1	572.309	1498.5	572.315	552	654098
P39099	DEGQ_ECOLI	GAFVSEVLPGSGSAK	38.7	703.37	2130	703.369	768	1057088
P0A786	PYRB_ECOLI	VDEIATDVDK	62.7	552.775	1282	552.777	385	9027712
P0A6A6	LEUC_ECOLI	TGSAGGTGHVVEFCGEAIR	44.6	669.972	982	-1	552	-1
P00864	CAPP_ECOLI	ATDLFLK	37.3	404.234	1963	404.237	666	753705
P0A7G6	RECA_ECOLI	SGAVDVIVVDSVAALTPK	29.6	870.991	2862	870.984	1460	384513
P00957	SYA_ECOLI	VGDAVQADVDEAR	40.2	672.823	1389.5	672.83	406	14609440
P0AE06	ACRA_ECOLI	LEEGLNPNAILVPQQGVTR	26.2	1024.56	1738	1024.57	971	7037600
P0ABC7	HFLK_ECOLI	AQTILEAQGEVAR	57.7	693.373	1216	693.379	535	1176092
P0AGE9	SUCD_ECOLI	SLADIGEALK	59.9	508.785	2636	508.788	839	889188
P11447	ARLY_ECOLI	DTVSELLTANR	55.6	609.82	2101.5	609.826	889	1422972
P69831	PTKC_ECOLI	FSADDIQR	50.8	476.23	1192	476.234	425	529348
P0A7F3	PYRI_ECOLI	ANDIALK	66.6	372.716	944	372.717	271	689062
P0A7M9	RL31_ECOLI	STVGHDLNLDVCSK	32.6	549.92	1008	-1	570	-1
P0A7L3	RL20_ECOLI	VAFTALVEK	51.8	489.287	2390.5	489.288	753	2726740
P21179	CATE_ECOLI	LIPEELVPVQR	25.5	646.882	2172	646.878	714	425976
P0ADY7	RL16_ECOLI	GLAQGTDVSFGSFGLK	94.1	792.407	2366.5	792.413	1047	7991664
P0A786	PYRB_ECOLI	LDNLHVAMVGDLK	74.3	712.882	1748	712.882	789	2637204
P23839	YICC_ECOLI	LEQELVLLAQR	36.8	656.385	2229	656.389	942	2572928
P11875	SYR_ECOLI	LGVATPEK	35.9	407.737	933	-1	260	-1
P0A6P1	EFTS_ECOLI	VETDFAAEVAAMSK	80	734.853	2897	734.86	1040	2723208
P00956	SYI_ECOLI	SIGNTVSPQDVMNK	53.2	818.887	1223	818.894	363	290571
P60422	RL2_ECOLI	VVNPELHK	31.8	468.269	292	468.269	146	424056
P02943	LAMB_ECOLI	GLSQGSGVAFDNEK	116.1	704.839	1260.5	704.836	567	563554
P0AB91	AROG_ECOLI	AGLPAQVMIDFSHANSSK	57.5	624.981	1680	624.984	968	529260
P0A7V8	RS4_ECOLI	GNTGENLLALLEGR	51.7	728.891	3082.5	728.897	1358	16756640
P0A6A6	LEUC_ECOLI	TFATMDHNVSTQTK	30.4	527.584	1416	527.586	375	276522
P23721	SERC_ECOLI	ALTDFMVEFER	26.7	752.844	1890	752.846	1077	381833
P08839	PT1_ECOLI	VLAEQALAQPTTDELMTLVNK	53.7	1143.11	2096	1143.1	1267	1131328
P76558	MAO2_ECOLI	VALLSHSNFGSSDCPSSSK	48.3	694.979	1374.5	-1	356	-1
P09372	GRPE_ECOLI	SMLDVVR	25.1	483.741	1228.5	-1	356	-1
P76372	WZZB_ECOLI	VDDLDIHAYR	46.6	406.203	1460	406.203	570	550842
P0A6E4	ASSY_ECOLI	EDGVNIWGDGSTYK	25.7	770.849	2837	770.856	819	5693872
P0A8N3	SYK1_ECOLI	TGELSIHCTELR	29.2	506.906	920.5	506.911	508	328927
P21513	RNE_ECOLI	LPSGGSIVIDSTEALTAIDINSAR	46	800.759	3189	800.763	1217	536128
P06959	ODP2_ECOLI	ISGANLSR	61	409.23	776.5	409.226	230	295830
P09053	AVTA_ECOLI	ILAEEIER	45.2	486.772	1783	-1	525	-1
P61320	LOLB_ECOLI	VVYGGYDTK	27.8	501.251	924	501.255	367	637729
P0A6P9	ENO_ECOLI	GIANSILIK	54.8	464.795	2218	464.797	694	2492156
P31142	THTM_ECOLI	ADLPVEPVK	40.8	484.277	1594	484.278	483	391826
P37624	YHIH_ECOLI	DMFWQLMVDLSR	25.9	612.271	2662.5	612.277	813	650712
P0A8V2	RPOB_ECOLI	GDVLADGPSTDLGELALGQNMR	36.5	743.699	2073.5	743.705	1418	659454
P17846	CYSI_ECOLI	EAGEGFGDFTVR	41.9	642.796	2046	642.799	831	504462
P21888	SYC_ECOLI	SQLNYSEENLK	39.6	662.823	1526.5	662.817	441	1405048
P00956	SYI_ECOLI	QVLTHGFTVDGQGR	29.4	505.595	911.5	505.599	518	359909
P77674	ABDH_ECOLI	AADAAFAEWGQTTPK	25.2	521.919	1942	521.918	800	322957
P06988	HISX_ECOLI	QLAELPR	28.9	413.743	1583	413.743	418	747186
P0A991	ALF1_ECOLI	YQLANCYMGR	51.9	689.789	1490.5	-1	597	-1
Q46871	YQJH_ECOLI	IVLGGEALDGFTSR	59.6	717.883	2181.5	717.881	953	506364
P33599	NUOCD_ECOLI	AALQNTILK	72.6	486.298	1775.5	486.294	532	1303178
P21889	SYD_ECOLI	EVMEALVR	44.8	547.273	936	547.268	352	643842
P0ADA3	NLPD_ECOLI	IATMGSTGTSSTR	25.6	708.827	276	-1	104	-1
P60560	GUAC_ECOLI	DILGGLR	27.5	372.224	2193	-1	753	-1
P0A7G6	RECA_ECOLI	AEIEGEIGDSHMGLAAR	36.1	634.961	1318	-1	482	-1
P60906	SYH_ECOLI	YDGLVEQLGGR	52.9	603.809	2207.5	603.809	743	1738592
P00490	PHSM_ECOLI	VGEENIFIFGHTVEQVK	45.4	649.339	1830	649.343	1088	689658
P0AAX8	YBIS_ECOLI	SVQTVTGQPDVDQVVLDEAIK	35.9	747.725	1807	747.731	787	8636032
P04805	SYE_ECOLI	LGWSHGDQEIFTR	52.3	515.92	1846	515.916	753	261664
P0ABP8	DEOD_ECOLI	QTTFNDMIK	26	622.786	997.5	622.785	378	367872
P67087	YRAL_ECOLI	AETLLAK	34.9	373.226	1201.5	373.228	335	452585
P60422	RL2_ECOLI	LEYDPNR	31.2	453.719	997.5	453.721	287	3252272
P04079	GUAA_ECOLI	VVYDISGKPPATIEWE	47	902.462	2123	902.467	1003	880008
P07813	SYL_ECOLI	ELATCTPEYYR	29	753.324	1383.5	753.323	526	461098
P05793	ILVC_ECOLI	IGEQEYFDK	63.4	564.764	1448	564.767	492	23963552
P33136	OPGG_ECOLI	DLGFAGFK	27.1	427.724	2278	-1	509	-1
P0A7Z0	RPIA_ECOLI	GQIEGAVSSSDASTEK	62.8	783.368	777.5	783.365	307	1738724
P0AA10	RL13_ECOLI	DWYVVDATGK	43.1	577.28	1123.5	577.284	876	3810508
P62707	GPMA_ECOLI	GFAVTPPELTK	33.3	580.322	2171	580.326	773	2120064
P00934	THRC_ECOLI	ILSAFIGDEIPQEILEER	69.5	1036.55	2638	1036.56	1385	2573560
P27550	ACSA_ECOLI	VDDVLNVSGHR	69.3	404.211	1168	404.207	476	1302195
P0ADY1	PPID_ECOLI	SSVGFLIVR	63.4	489.293	2159	489.293	888	624299
P04951	KDSB_ECOLI	SFVVIIPAR	26.6	501.311	2313.5	501.308	897	544701
P09373	PFLB_ECOLI	LAQFTSLQADLENGVNLEQTIR	70.3	1230.64	2271	1230.63	1340	814196
P76235	YEAH_ECOLI	EIAELR	25.9	365.708	1413.5	365.708	396	325360
P04079	GUAA_ECOLI	WLAQGTIYPDVIESAASATGK	37.3	1089.56	1925	1089.55	1197	3322992
P0ACA7	YLIJ_ECOLI	MITLWGR	27.4	438.742	2250	-1	1272	-1
P0A7S3	RS12_ECOLI	SNVPALEACPQK	25.4	708.834	1043.5	708.831	418	319403
P0A6B7	ISCS_ECOLI	DLSPLWEMYK	34.8	641.313	2952	641.319	1240	718868
P0A853	TNAA_ECOLI	AVEIGSFLLGR	55	581.335	3543.5	581.338	1015	3852208
P0AEX9	MALE_ECOLI	QTVDEALK	47.3	452.243	1112	452.243	306	2088592
P00959	SYM_ECOLI	TFTDAAEVIGEAWESR	42.2	594.616	2267.5	594.617	788	624028
P0ACE7	HINT_ECOLI	IAEQEGIAEDGYR	56.6	725.844	1516	725.841	450	1472968
P0A9G6	ACEA_ECOLI	TQQIEELQK	53.7	558.798	1120.5	558.8	322	7104024
P0A6T5	GCH1_ECOLI	ATVAYIPK	29.2	431.755	1493.5	431.755	415	375078
P36683	ACON2_ECOLI	LPTPEEYQTYVAQVDK	59.9	940.967	1618.5	940.967	634	856622
P31131	YDEJ_ECOLI	VAAEMATGAIER	25.1	609.811	1943	609.807	588	995628
P0ACA3	SSPA_ECOLI	LPQLGIEFSGPGAK	27.8	707.39	2270.5	707.396	981	2539328
P0AES4	GYRA_ECOLI	IVIEVK	25.1	350.734	1536	350.731	440	256448
P37095	PEPB_ECOLI	LGDIITYR	49.9	475.769	1624	475.773	652	1072884
P06987	HIS7_ECOLI	VEGDTLPSSK	57	516.764	814.5	516.761	220	324788
P0AES6	GYRB_ECOLI	LVSEYNATQK	33.5	576.798	964	576.798	269	525374
P0A867	TALA_ECOLI	KPMDPYVVEEDPGVK	37.2	617.295	1194.5	617.295	459	1217012
P0A6N1	EFTU_ECOLI	MVVTLIHPIAMDDGLR	64.4	594.32	1596	594.322	1061	2135112
P00805	ASPG2_ECOLI	SVFDTLATAAK	70.4	562.303	2320.5	562.299	707	811384
P37685	ALDB_ECOLI	EGADVLTGGR	52.5	487.749	1082	487.753	425	413046
P09151	LEU1_ECOLI	TPIADLAR	42	428.748	1292.5	-1	490	-1
P00956	SYI_ECOLI	TPIIFR	27.9	373.732	1443.5	373.733	612	408664
P37330	MASZ_ECOLI	YALNAANAR	31.4	482.254	883	482.251	321	434769
P62707	GPMA_ECOLI	HYGALQGLNK	32.5	550.796	848	550.795	311	1491962
P0AG67	RS1_ECOLI	AYEDAETVTGVINGK	67.4	783.886	1996.5	783.887	693	3750984
P07395	SYFB_ECOLI	IGFVGVVHPELER	42.9	484.605	2008.5	484.608	809	1163804
P0A9Q5	ACCD_ECOLI	ALIGFAGPR	32.9	451.266	2268.5	451.27	714	639705
P0A7S9	RS13_ECOLI	AILAAAGIAEDVK	100.3	621.359	2424	621.361	812	4507888
P0A8Y5	YIDA_ECOLI	SNLEDGVAFAIEK	81.7	696.854	2237	696.855	771	1425044
P38489	NFNB_ECOLI	FATPEAK	30.1	382.203	844.5	382.203	242	986557
P0AGE9	SUCD_ECOLI	MGHAGAIIAGGK	41.3	410.543	401	-1	89	-1
P0A6D7	AROK_ECOLI	NIFLVGPMGAGK	54.8	602.331	2416.5	602.33	711	605618
P37689	GPMI_ECOLI	AFFANPVLTGAVDK	86.8	725.39	2744.5	725.394	1039	2054720
P0AC02	YFIO_ECOLI	GAWVAVVNR	37.8	486.275	1534.5	486.279	609	598934
P27550	ACSA_ECOLI	WYEDGTLNLAANCLDR	50.9	1007.44	1556	1007.43	1045	460906
P09832	GLTD_ECOLI	EIFTGMGIEFK	49.1	709.838	2583.5	709.837	893	406546
P06993	MALT_ECOLI	LDEAEASAR	27.5	481.233	1144	481.228	434	426797
P0A7D1	PTH_ECOLI	LIDEAIDEAAR	59.3	608.314	1668.5	608.312	697	8792224
P0A9D8	DAPD_ECOLI	QQLQNIIETAFER	28.3	795.418	2795	795.422	1231	1922040
P0AB89	PUR8_ECOLI	DEVILPYWR	37.2	595.814	3651	595.818	1153	577500
P02930	TOLC_ECOLI	LSQDLAR	52.8	401.724	588	401.721	299	459802
P0AC62	GLRX3_ECOLI	GVSFQELPIDGNAAK	47.9	773.399	1846	773.404	860	2921152
P0A825	GLYA_ECOLI	AMVEVFLER	44.7	547.289	2659	547.286	948	2316880
P0A850	TIG_ECOLI	AGEEFTIDVTFPEEYHAENLK	37.5	813.716	3631	813.722	1145	965308
P0A7R5	RS10_ECOLI	TVDALMR	27.3	476.733	680.5	-1	242	-1
P30177	YBIB_ECOLI	FFSDIGGR	40.5	449.724	2188	449.722	646	309586
P0A7M2	RL28_ECOLI	GIDTVLAELR	65.7	543.811	3105	543.815	1121	12310944
P21367	YCAC_ECOLI	NLMTSYDTLTK	31	717.336	1442	717.338	589	767224
P0AC69	GLRX4_ECOLI	FAYVDILQNPDIR	61.4	782.412	3006.5	782.416	1140	1618716
P08839	PT1_ECOLI	NTNFEDAK	26.7	469.714	578	-1	196	-1
P00968	CARB_ECOLI	LAFELQVR	48.8	488.285	1980.5	488.285	826	541598
P45464	YRAM_ECOLI	LGGGTVLQQK	28.8	500.793	898	500.791	480	1059036
P38038	CYSJ_ECOLI	AGGASSFLADR	60.1	526.262	1353	526.259	448	522192
P45578	LUXS_ECOLI	MEAPAVR	31.3	387.202	475	387.199	262	738546
P07395	SYFB_ECOLI	TLEEEEIAATVAK	71.7	702.367	1936	702.373	751	1.57102e+06
P0ABB4	ATPB_ECOLI	AAPSYEELSNSQELLETGIK	33.8	727.03	1515	727.036	1044	814972
P0A6B7	ISCS_ECOLI	GIGALYVR	43.9	424.753	1847.5	424.749	620	407646
P0AC19	FOLX_ECOLI	TSEDINDALNYR	43.8	705.828	1748	705.823	685	446694
P0A7E5	PYRG_ECOLI	LGAQQCQLVDDSLVR	49.2	902.938	2527	902.933	747	1066120
P21177	FADB_ECOLI	IGLVDGVVK	45.6	450.282	2183	450.278	682	344691
P0A763	NDK_ECOLI	DLLGATNPANALAGTLR	92.4	834.457	2597	834.451	1125	804394
P00957	SYA_ECOLI	AVEDLVNTQIR	32.4	629.343	2000	629.342	695	1133840
P0AB71	ALF_ECOLI	MNIDTDTQWATWEGVLNYYK	65.5	1224.56	2881	1224.57	1511	405852
P60785	LEPA_ECOLI	VDVLINGER	31.9	507.783	1428	507.786	527	1042826
P0AFG3	ODO1_ECOLI	EVVLGMAHR	31.8	579.792	609.5	579.789	404	320856
P0AC44	DHSD_ECOLI	VSNASALGR	50.5	437.741	706	437.738	198	427119
P00509	AAT_ECOLI	VGACTLVAADSETVDR	36.7	883.906	2039.5	883.912	585	386026
P0A7L0	RL1_ECOLI	GATVLPHGTGR	41.4	533.294	351	533.292	184	689008
P0AA10	RL13_ECOLI	VIEIAVK	37.9	386.252	1654.5	386.252	510	1079342
P0ABB4	ATPB_ECOLI	VGLFGGAGVGK	46.5	481.277	2143	481.281	716	3069220
P12008	AROC_ECOLI	GVEIGDGFDVVALR	45.9	723.883	2783.5	723.876	1139	694200
P00864	CAPP_ECOLI	SATPEQELGK	31.2	530.269	1001	530.269	279	633247
P0ACF8	HNS_ECOLI	SLDDFLIK	39.3	475.763	2913	475.765	1036	1383114
P05459	PDXB_ECOLI	TVGIVGVGNVGR	29.1	564.33	2123	564.326	627	500080
P25553	ALDA_ECOLI	NDIAMGPLINAAALER	60.5	834.941	2386	834.946	1138	1208192
P0ADY3	RL14_ECOLI	IISLAPEVL	35.8	477.797	2581.5	-1	1239	-1
P0A8V2	RPOB_ECOLI	ISALGPGGLTR	51	521.306	1768.5	521.31	566	985308
P0ABA0	ATPF_ECOLI	SVDEAANSDIVDK	90	681.823	1162.5	681.825	336	4840184
P02930	TOLC_ECOLI	TIVDVLDATTTLYNAK	45.1	869.467	4280	869.464	1433	790904
P68679	RS21_ECOLI	ENEPFDVALR	45	595.296	2355	595.299	827	7876064
P0AE78	CORC_ECOLI	IPDDSPQPK	35.6	498.753	696.5	-1	190	-1
P08839	PT1_ECOLI	MISGILASPGIAFGK	60.6	804.928	3023	804.932	1023	652574
P0A8F0	UPP_ECOLI	AGLGMMDGVLENVPSAR	29.9	1005.96	2002	1005.96	696	377441
P0A6F5	CH60_ECOLI	GYLSPYFINKPETGAVELESPFILLADK	43.9	1037.88	2792	1037.89	1465	340784
P0A9T4	TAS_ECOLI	AVAAYVDIAR	52.8	524.793	1509	524.791	620	343211
P24230	RECG_ECOLI	VADLLR	36.7	343.713	1297	-1	383	-1
P30136	THIC_ECOLI	EIQLSPTLIGGSK	47.5	671.883	2366.5	671.885	873	581104
P0A7W1	RS5_ECOLI	ATIDGLENMNSPEMVAAK	55	1019.47	2506.5	1019.46	631	635112
P10408	SECA_ECOLI	QVNLTER	36.4	430.235	920	430.236	262	981725
P16659	SYP_ECOLI	LPQVASPLTFATEEEIR	42.5	951.004	2645	950.999	1248	1093336
P0A7F6	SPED_ECOLI	DGYIAYIDELYNANR	26	895.423	3196	895.424	963	2658064
P15254	PUR4_ECOLI	GNNALGATALAQVYR	79.3	759.905	1987	759.902	817	1419384
P16703	CYSM_ECOLI	LEGNNPAGSVK	42.9	543.283	458	543.278	333	2734368
P07813	SYL_ECOLI	VAEAEMATMEK	32.2	752.313	547	-1	167	-1
P0A8W8	YFBU_ECOLI	FMVNVEGR	51	476.24	866	476.24	467	931966
P0AD61	KPYK1_ECOLI	LNFSHGDYAEHGQR	45.7	544.25	903	544.249	343	390590
P0A6F1	CARA_ECOLI	DLPLIASNFR	68.7	573.319	3060.5	573.324	1037	2101172
P30136	THIC_ECOLI	AQHFIDTLEGTAFPNSK	39.3	625.979	2266.5	625.98	928	314837
P00957	SYA_ECOLI	LSGDTLDGETAFR	36.4	691.333	1450.5	691.34	671	619056
P00961	SYGB_ECOLI	GCGITVDQAER	61.1	654.787	985	654.789	343	651619
P0A7U3	RS19_ECOLI	LGEFAPTR	40	445.74	1453.5	445.736	433	585918
P0A8V2	RPOB_ECOLI	FIEQDPEGQYGLEAAFR	29.5	657.314	3309	657.316	1063	361005
P31224	ACRB_ECOLI	GQQLNASIIAQTR	33.7	700.386	1962	700.384	563	500535
P05791	ILVD_ECOLI	VVAGDVVVIR	66.6	513.819	1559	513.817	459	330980
P07004	PROA_ECOLI	TGNAVILR	33.6	422.256	1028	422.254	341	319497
P08997	MASY_ECOLI	VFMADFEDSLAPDWNK	29.1	942.927	2166	942.927	1297	1052176
P0A9A6	FTSZ_ECOLI	MAFAEQGITELSK	64.2	786.376	1951.5	786.375	720	4278464
P05793	ILVC_ECOLI	TAFETAPQYEGK	57.7	671.32	1415.5	671.326	433	4974928
P18843	NADE_ECOLI	MTLQQQIIK	42.8	625.336	1214.5	625.339	461	1111030
P0A955	ALKH_ECOLI	TSAESILTTGPVVPVIVVK	59.7	955.564	2715	955.56	1393	394226
P0A910	OMPA_ECOLI	DVVTQPQA	26.4	429.222	1187	429.219	314	3895076
P0AF93	YJGF_ECOLI	AIVEAAGLK	53.7	436.266	1494.5	436.27	442	1411830
P0A6Z1	HSCA_ECOLI	ELLDAAIAAK	27.8	507.795	2220.5	507.793	720	1365524
P46837	YHGF_ECOLI	VAVVDATGK	28.6	430.248	939	430.248	261	541660
P0A870	TALB_ECOLI	FAIDQEK	44.3	425.719	979	425.721	379	635152
P0AG67	RS1_ECOLI	TESFAQLFEESLK	84.6	764.88	2573.5	764.884	1351	8441728
P27298	OPDA_ECOLI	VMEEILALR	41.7	610.822	1317.5	610.821	744	520088
P0AEP3	GALU_ECOLI	ADVAPSNLAIVGR	62.4	641.859	2113	641.859	695	1740752
P09832	GLTD_ECOLI	HSVELDSQGR	43.7	564.276	308.5	564.274	191	719254
P0ACF4	DBHB_ECOLI	EGDDVALVGFGTFAVK	36.7	812.914	2356	812.908	1180	1018500
P0AAI5	FABF_ECOLI	TIFGEAASR	35.1	476.248	1587	476.253	476	542055
P0A6D3	AROA_ECOLI	FADVLEK	30.3	411.224	1521	411.221	523	438423
P0A8T7	RPOC_ECOLI	DLLGITK	34.1	380.234	2321.5	380.237	729	491272
P0A6K3	DEF_ECOLI	LVLINPELLEK	44.6	640.895	2987	640.898	1138	547440
P0A8G6	WRBA_ECOLI	QPSQEELSIAR	51.2	629.325	790	629.327	445	725842
P0AFK9	POTD_ECOLI	LGYSGNTTDPK	25.9	576.78	1016.5	576.78	333	778772
P0AES4	GYRA_ECOLI	VSEISIVGR	37.5	480.28	1679	480.284	549	524910
P0A825	GLYA_ECOLI	EAMEPEFK	37.5	564.241	864.5	564.236	300	272058
P0AF28	NARL_ECOLI	GADGYLLK	34.5	418.729	1658	418.733	498	1.11943e+06
P24232	HMP_ECOLI	ATIPLLVETGPK	29.2	619.871	3138.5	619.874	913	393422
P32701	YJCC_ECOLI	CIGAEALLR	33.4	553.278	1182.5	553.279	662	989280
P0A953	FABB_ECOLI	FQVFGADAMR	35.9	644.794	2136	644.794	661	961584
P17169	GLMS_ECOLI	FIFLEEGDIAEITR	65.2	826.93	4033.5	826.929	1152	461564
P33602	NUOG_ECOLI	EGGIYTPALR	27.8	538.79	1757	538.795	601	778676
P0A7D4	PURA_ECOLI	TGWLDTVAVR	45.3	559.304	1897.5	559.307	928	1208408
P76372	WZZB_ECOLI	QNLLDIESLK	26.1	586.83	2309	586.835	977	1348952
P27297	BAX_ECOLI	SSSLPDLR	31.4	437.735	1152	437.736	390	810709
P15639	PUR9_ECOLI	VLTCGQWGER	46.7	654.795	1284	654.792	521	463593
P0A9M0	LON_ECOLI	IEIPVLPLR	34.5	525.34	3231	525.343	1102	775422
P23847	DPPA_ECOLI	WEVSEDGK	34.7	475.217	947.5	475.218	425	499109
P0AAI9	FABD_ECOLI	SVEYMAAQGVEHLYEVGPGK	62.5	722.018	2446.5	722.02	613	323079
P0ABB0	ATPA_ECOLI	GYLADVELSK	59.6	547.79	1357	547.793	722	4563776
P04825	AMPN_ECOLI	GLNIFNSK	28.6	446.748	1953.5	446.745	709	351832
P05055	PNP_ECOLI	VLAGEPR	28.6	371.216	652	-1	171	-1
P0ADG7	IMDH_ECOLI	SCMGLTGCGTIDELR	51.4	938.38	1987.5	938.382	814	472588
P0AG16	PUR1_ECOLI	AENPDIQQFECSVFNGVYVTK	34.5	1274.58	2612	1274.59	1279	417772
P23843	OPPA_ECOLI	WSDGTPVTAQDFVYSWQR	95.3	1072	2320	1071.99	1220	534314
P0AFF6	NUSA_ECOLI	SKPEMLIELFR	32.9	503.932	1769.5	503.934	941	420344
P15977	MALQ_ECOLI	AYEPFIELLR	26.7	625.843	2828.5	-1	1308	-1
P0ACF8	HNS_ECOLI	LEVVVNER	54.8	479.272	1363.5	479.271	432	786001
P0A6M8	EFG_ECOLI	EDPSFR	25.7	375.675	877.5	-1	240	-1
P0AC41	DHSA_ECOLI	EFDAVVIGAGGAGMR	27.8	798.879	2030.5	798.872	609	425936
P0A7Z4	RPOA_ECOLI	IHSEEDERPIGR	52.5	479.908	310	479.908	170	503715
P69786	PTGCB_ECOLI	YMAGDPTAGK	31.8	579.252	421	-1	148	-1
P0AC53	G6PD_ECOLI	VDIDNWR	29.4	459.227	2287	459.229	648	508133
P00957	SYA_ECOLI	NLPIETNIMDLEAAK	66.7	836.435	2642.5	836.443	884	1745480
P00448	SODM_ECOLI	DFGSVDNFK	26.4	514.738	1320.5	514.741	703	2890908
P04693	TYRB_ECOLI	IFSLYGER	34.7	492.761	1419.5	492.76	795	398748
P33599	NUOCD_ECOLI	TDLTAQEPAWQTR	38.7	758.873	2238.5	758.871	639	805424
P0ABC7	HFLK_ECOLI	ENEQQYIR	37.5	540.259	961	540.262	285	697308
P0A850	TIG_ECOLI	QALELPR	30.1	413.743	1656	413.744	521	493988
P25526	GABD_ECOLI	GGNFFQPTILVDVPANAK	35.3	944.502	3612	944.493	1185	491700
P0A9B2	G3P1_ECOLI	VPTPNVSVVDLTVR	66.4	748.428	1878.5	748.425	919	13733600
P04816	LIVK_ECOLI	TGSDEPLALVK	51.3	565.309	1936	565.303	681	3064978
P0A7J3	RL10_ECOLI	AVEGTPFECLK	29.5	677.312	2173	677.312	728	430918
P10384	FADL_ECOLI	AYSGEGAIADDAGNVSR	55.7	826.879	1237	826.878	569	340494
P09151	LEU1_ECOLI	AGNCSLEEVIMAIK	38.8	819.388	2756	819.395	1275	495666
P30139	THIG_ECOLI	TAEEAIFAAHLAR	74	467.249	1338	467.248	872	382828
P0AD96	LIVJ_ECOLI	GYQLILR	39.5	431.761	1875	431.765	873	555669
P0A8F0	UPP_ECOLI	VTIEGWNGPVEIDQIK	25.3	899.473	3562	899.473	1145	5403552
P0A7V3	RS3_ECOLI	VPLHTLR	30.9	418.261	608	-1	208	-1
P0A6L2	DAPA_ECOLI	ELGLVATDTLR	32.4	594.335	1993.5	594.33	821	5385400
P67910	HLDD_ECOLI	TVAEGVTEYMAWLNR	58.7	870.425	4023	870.431	864	9032704
P0A858	TPIS_ECOLI	EQGLTPVLCIGETEAENEAGK	31.6	1174.54	1482	1174.55	1031	552932
P0ABK5	CYSK_ECOLI	YLSTALFADLFTEK	72.5	809.922	4077	809.928	1498	982636
P31063	YEDD_ECOLI	ALVSPEAIGSLIVTK	73.2	749.448	2661.5	749.445	1133	925504
P0A7R1	RL9_ECOLI	INALETVTIASK	45.5	630.364	2339	630.369	765	8030704
P27302	TKT1_ECOLI	VAVEAGIADYWYK	65.4	742.875	2451.5	742.881	996	388602
P0A9H1	MUG_ECOLI	QELHAGGR	33.5	434.225	381.5	-1	144	-1
P13445	RPOS_ECOLI	ITSVDTPLGGDSEK	56.7	709.854	1647	709.861	514	581912
P30125	LEU3_ECOLI	YSLDADDAACAIER	78.1	836.851	1481	836.844	786	693778
P25665	METE_ECOLI	YAQSLTDKPVK	34.9	625.343	509	625.343	222	6718592
P75691	YAHK_ECOLI	ADQINEAYER	47.4	604.781	785	604.779	321	732338
P0A8E7	YAJQ_ECOLI	GGDLGQPFQFK	42.3	597.301	2362	597.305	802	1727288
P23843	OPPA_ECOLI	IEGVPESNISR	25.1	600.815	1709.5	600.818	461	1998020
P36683	ACON2_ECOLI	ILEIEGLPDLK	25.2	620.363	2955.5	620.366	1125	4071240
P0ADF8	ILVN_ECOLI	NQSDPTMFNK	28.8	664.784	640	-1	246	-1
P13009	METH_ECOLI	TPPVTLEAAR	41.4	527.798	1115.5	527.796	440	499505
P08200	IDH_ECOLI	FTEGAFK	28.3	400.203	972	400.205	368	4203258
P0A6P1	EFTS_ECOLI	DAGFQAFADK	49.6	535.251	2051	535.255	677	4567640
P06959	ODP2_ECOLI	AVAAALEQMPR	81.2	652.328	1215.5	652.329	372	845788
Q59385	COPA_ECOLI	TFADVDEAQALR	38	668.331	2195	668.335	687	3633840
P0ABB0	ATPA_ECOLI	IHGLADCMQGEMISLPGNR	50.7	832.692	1705.5	-1	668	-1
P02358	RS6_ECOLI	YTAAITGAEGK	53.7	541.28	1082.5	541.281	311	8763432
P0AF28	NARL_ECOLI	VEAAVWVHQER	28	441.898	1216	-1	475	-1
P05459	PDXB_ECOLI	SLDELVQR	48.9	480.262	1540	480.258	587	934046
P00934	THRC_ECOLI	FIAATNVNDTVPR	85.7	709.375	1719	709.379	567	1475528
P0A9B2	G3P1_ECOLI	VVMTGPSK	27.7	409.726	496	409.728	305	392837
P0A9Z1	GLNB_ECOLI	GAEYMVDFLPK	54.6	635.313	2635.5	635.307	1008	664601
P0A7R1	RL9_ECOLI	LPNGVLR	32.8	384.74	1354.5	384.74	419	1899475
P00579	RPOD_ECOLI	AATHDVLAGLTAR	27	432.574	1529	432.571	574	704406
P0A6L2	DAPA_ECOLI	LPMTPITDSGR	39.3	667.826	893	667.821	478	571942
P0A9W3	YJJK_ECOLI	IGNTEMPSR	49	576.263	479.5	-1	137	-1
P0A7T7	RS18_ECOLI	YLSLLPYTDR	32.2	620.832	2882	620.834	1027	345748
P0ABI8	CYOB_ECOLI	DLTGDPWGGR	25.2	537.254	1435.5	537.258	762	834802
P00582	DPO1_ECOLI	EQGYVETLDGR	42	633.802	1388	633.807	587	269380
P04079	GUAA_ECOLI	IIDDAVAR	41	436.745	919.5	436.748	317	1314336
P0AFG3	ODO1_ECOLI	GYEVGGTVR	41.3	469.24	1075	469.24	312	928372
P0C018	RL18_ECOLI	SGFQYHGR	33.4	476.225	318.5	476.225	178	316396
P0ABB4	ATPB_ECOLI	YTLAGTEVSALLGR	107	725.899	3251.5	725.904	1109	3783776
P0ACJ8	CRP_ECOLI	QLIQVNPDILMR	58.9	720.406	3456.5	720.412	1105	760314
P0A905	SLYB_ECOLI	SLATAAGAVAGGVAGQGVQSAMNK	102	755.044	1415.5	755.047	773	414734
P0AE06	ACRA_ECOLI	IAEVRPQVSGIILK	28.1	508.315	1276	508.32	665	462753
P0AFG8	ODP1_ECOLI	TFGMEGLFR	49.7	602.778	1366.5	602.782	563	337812
P60438	RL3_ECOLI	MIGLVGK	32.7	359.22	1396	-1	526	-1
P0A763	NDK_ECOLI	MLHLTVEQAR	25.9	448.897	1023	448.897	401	316062
P10408	SECA_ECOLI	FYLSMEDALMR	40.5	688.323	2807	688.326	827	746536
P23847	DPPA_ECOLI	AVYQGAGVSAK	46.8	525.783	871	525.783	250	363291
P37747	GLF_ECOLI	FGALEYR	36.1	428.222	1690	428.221	371	305084
P0A9Q9	DHAS_ECOLI	ESGWQGYWIDAASSLR	92.2	913.429	2510	913.438	1319	1907000
P0A887	UBIE_ECOLI	VVLADINESMLK	54	739.883	2061	739.889	737	1084712
P69910	DCEB_ECOLI	SISTIAESK	41.5	468.256	975	468.257	314	778425
P0ABH9	CLPA_ECOLI	NNPLLVGESGVGK	81.8	642.351	2027.5	642.353	627	1013076
P60757	HIS1_ECOLI	IQGVIQAR	35.9	442.769	827.5	442.768	317	331658
P09373	PFLB_ECOLI	AGAPFGPGANPMHGR	44	528.578	814.5	-1	295	-1
P33602	NUOG_ECOLI	LGVNAGTR	49.2	394.225	620	394.223	210	345565
P36683	ACON2_ECOLI	GFSLAQK	37.1	375.711	1020.5	375.713	418	340911
P0AEZ3	MIND_ECOLI	NLDLIMGCER	37.6	735.814	2063	735.808	632	284088
P0AG67	RS1_ECOLI	GATVELADGVEGYLR	86.4	775.396	2021	775.399	1034	1475956
P0A8N3	SYK1_ECOLI	WDLGDILGAK	39	544.293	3286	-1	1335	-1
P69908	DCEA_ECOLI	LQGIAQQNSFK	40.3	617.333	1491	617.335	441	683484
P0A850	TIG_ECOLI	MIPGFEDGIK	26.8	627.299	2346	627.301	710	566370
P23843	OPPA_ECOLI	TFLDTR	26	376.7	1312	-1	498	-1
P37095	PEPB_ECOLI	LLASAAQENEPFWR	89.7	816.413	2167	816.406	892	504664
P09147	GALE_ECOLI	LMVEQILTDLQK	52.3	789.418	3116.5	789.414	1190	5947480
P0AFG3	ODO1_ECOLI	FLSELTAAEGLER	71.1	718.375	2347	718.368	775	2840592
P11446	ARGC_ECOLI	VNDATFYEK	32.6	543.759	1361.5	543.758	408	442805
P0A805	RRF_ECOLI	VPLPPLTEER	45.5	575.827	2388	575.831	698	708004
P0ADY3	RL14_ECOLI	IFGPVTR	25.5	395.235	1133	395.231	447	658434
P0A9G6	ACEA_ECOLI	THAGIEQAISR	26.7	394.879	378.5	394.88	280	426148
P08200	IDH_ECOLI	VVVPAQGK	25.7	399.248	683	-1	202	-1
P0A7X3	RS9_ECOLI	AENQYYGTGR	63.6	579.762	630	579.763	224	879912
P0A9Q7	ADHE_ECOLI	LSPTLAMYR	32.3	526.284	1683	526.288	671	446141
P36938	PGM_ECOLI	LTAAPGNGASIGGLK	62.5	663.872	1593	663.872	528	585688
P0A715	KDSA_ECOLI	QTDLVEAMAK	34.8	553.282	1104.5	553.283	717	483729
P0A6L2	DAPA_ECOLI	TGCDLLPETVGR	29.4	710.832	2172	710.825	702	4880240
P37192	GATY_ECOLI	DYLQSAK	41.9	412.711	1004	412.712	288	1.01339e+06
P0AA43	RSUA_ECOLI	FIAQQLGVSR	41.5	559.819	1567	559.814	664	728924
P10121	FTSY_ECOLI	SVMLAAGDTFR	30.1	657.813	1959.5	657.813	608	2382880
P0A9Q7	ADHE_ECOLI	ALIVTDR	26.8	394.237	1003	394.234	398	1686979
P04846	NLPA_ECOLI	GLLPTALDITDNPR	84.7	748.409	2866	748.415	1089	3165160
P60624	RL24_ECOLI	HQKPVPALNQPGGIVEK	31.9	604.676	647.5	604.679	354	2955816
P0A6P9	ENO_ECOLI	IQLVGDDLFVTNTK	30.2	521.619	3114	-1	1073	-1
P0AGD3	SODF_ECOLI	VAEAIAASFGSFADFK	70.5	815.909	2948.5	815.912	721	528138
P00561	AK1H_ECOLI	GHNVTVIDPVEK	36.1	436.57	954	436.57	413	317571
P09831	GLTB_ECOLI	GAILADGK	34.9	372.716	856	372.717	253	689062
P37191	GATZ_ECOLI	EFVFTIADK	25.4	535.282	2659	535.285	962	1294694
P13029	CATA_ECOLI	ASLADIIVLAGVVGVEK	42.9	827.493	2930.5	827.488	913	825328
P0A759	NAGB_ECOLI	FFDNDVNQVPK	48	661.822	2284	661.822	660	960092
P04391	OTC1_ECOLI	NIALIFEK	26.6	474.282	2506	474.284	935	801968
P07813	SYL_ECOLI	LTAMGVGER	46	540.763	812.5	-1	232	-1
P00968	CARB_ECOLI	TPASFEPSIDYVVTK	25.2	827.422	3817	827.428	933	2584272
P0ABD5	ACCA_ECOLI	NPEAMAASLK	27.7	516.263	1628	516.266	457	705236
P0ACJ0	LRP_ECOLI	LPGVNDTR	30.4	436.235	1057.5	436.238	306	2150912
P0AG48	RL21_ECOLI	VSEGQTVR	32.3	438.233	299	-1	101	-1
P05459	PDXB_ECOLI	ADILTFHTPLFK	26.6	468.262	2605.5	468.261	1143	508593
P0ABT2	DPS_ECOLI	GANFIAVHEMLDGFR	34	608.624	1507.5	608.623	698	770152
P0ACF4	DBHB_ECOLI	EITIAAAK	40.3	408.745	1209.5	408.745	338	623976
P0A817	METK_ECOLI	VPSEQLTLLVR	68.8	627.874	2861.5	627.878	882	5609792
P0AES0	GSP_ECOLI	ESDIEPLIVVK	32.4	621.353	2083.5	621.355	842	413448
P0A853	TNAA_ECOLI	SYYALAESVK	57.8	565.79	2027.5	565.793	667	2713800
P0A825	GLYA_ECOLI	GGLILAK	38.4	336.226	1408	-1	446	-1
P0ADS6	YGGE_ECOLI	TVEVTLR	31.9	409.243	742	409.24	371	805826
P67910	HLDD_ECOLI	LFEGSENFK	36.8	535.761	1535.5	535.766	614	263529
P0A9G6	ACEA_ECOLI	DGYTFVSHQQEVGTGYFDK	103.8	1089.49	1009.5	1089.5	811	7026976
P63284-1	CLPB_ECOLI	NNPVLIGEPGVGK	35.9	647.362	1801	647.356	604	1298156
P0AB80	ILVE_ECOLI	AAPNTIPTAAK	41	527.798	927.5	527.799	284	622726
P00805	ASPG2_ECOLI	TNTTDVATFK	26.1	549.277	979	549.274	393	1484308
P0A8R0	RRAA_ECOLI	ASFGGQIITVK	31.2	560.822	2244.5	560.825	707	863588
P21865	KDPD_ECOLI	VDEQMR	34.9	462.699	1130.5	462.697	393	313334
P0A9G6	ACEA_ECOLI	WEGITRPYSAEDVVK	29.1	583.965	1296.5	583.97	729	2002436
P0ACJ0	LRP_ECOLI	GAPDVFEQFNTAVQK	53.8	825.91	1953	825.903	1030	3103216
P0A7Z4	RPOA_ECOLI	VTLEPLER	36.3	478.774	1896.5	478.778	574	2370024
P0ABH7	CISY_ECOLI	GTLGQDVIDIR	43.3	593.825	2387	593.829	818	9611384
P0ADC1	RLPB_ECOLI	SFFDNPQMALAK	51.6	758.352	1564.5	758.355	870	990636
P0ABK5	CYSK_ECOLI	IQGIGAGFIPANLDLK	77.8	813.964	2840	813.972	1209	8186080
P0A715	KDSA_ECOLI	AIDDLVK	48.2	387.224	1037	-1	698	-1
P0A7W1	RS5_ECOLI	EVPAAIQK	27.9	428.25	854	428.252	245	339270
P0AB71	ALF_ECOLI	APVIVQFSNGGASFIAGK	47.1	881.978	1571.5	881.983	1066	1869448
P00893	ILVI_ECOLI	LSEALEQVR	38.1	522.788	819	522.791	455	544882
P39172	ZNUA_ECOLI	LVELMPQSR	38.5	610.312	1228.5	610.307	427	536482
P33195	GCSP_ECOLI	LTDILAAGLQQK	48.4	635.872	2086	635.875	863	647159
P0A6Z3	HTPG_ECOLI	ALTPFIDR	25.1	466.764	2021.5	466.76	735	525954
P0A705-1	IF2_ECOLI	LAAEEQAQR	60.4	508.262	515.5	508.265	148	313090
P09151	LEU1_ECOLI	STLDEVIER	56.9	531.277	2070.5	531.282	636	1398410
P08660	AK3_ECOLI	SADIVLSDANVR	71.9	630.333	1692	630.337	617	1428934
P0A988	DPO3B_ECOLI	VALVQPHEPGATTVPAR	51.7	581.656	1228	581.651	468	622428
P02931	OMPF_ECOLI	VGGVATYR	52.3	411.727	338	-1	239	-1
P0A6N1	EFTU_ECOLI	HTPFFK	31.1	388.708	924	388.709	350	3245127
P33602	NUOG_ECOLI	ASVESNFALR	58.8	547.285	2074	547.289	594	862550
P13009	METH_ECOLI	ILEDEVVGVEAQR	29	728.886	1313	728.88	739	648654
P00968	CARB_ECOLI	NASMAVLR	49.4	504.752	814.5	-1	217	-1
P0AFI7	PDXH_ECOLI	DLPADPLTLFER	43.7	693.867	2547.5	693.865	1396	356975
P00350	6PGD_ECOLI	IVSYAQGFSQLR	39.7	456.914	1865	456.918	731	283923
P0A8P3	FETP_ECOLI	EAEGQDFQLYPGELGK	28.5	890.923	2338.5	890.916	920	2089392
P0ADY1	PPID_ECOLI	LGISDEQVK	57.2	494.769	1406.5	494.772	411	1705070
P0AEG4	DSBA_ECOLI	AAADVQLR	34.7	422.238	960	422.237	276	620646
P09373	PFLB_ECOLI	THNQGVFDVYTPDILR	30.9	625.651	2398.5	625.658	994	379317
P0A6N4	EFP_ECOLI	SGEYVSR	40.8	399.193	505.5	-1	149	-1
P0AFZ3	SSPB_ECOLI	DGQIVLNIAPR	67.8	598.343	2248	598.342	820	582436
P25553	ALDA_ECOLI	AQPEWEALPAIER	41.6	755.388	1928.5	755.395	912	1455088
P61175	RL22_ECOLI	VLESAIANAEHNDGADIDDLK	53.9	737.357	1594	737.361	844	1975144
P61517	CAN_ECOLI	DLDVTATNR	51.6	502.754	1008.5	502.752	380	2568296
P46130	YBHC_ECOLI	TDGDQVQINNVNILGR	31.8	878.453	1611.5	878.46	873	1591376
P0A6M8	EFG_ECOLI	LAASIAFK	48.4	410.75	1329.5	-1	581	-1
P37192	GATY_ECOLI	SVMIDASHLPFAQNISR	38.7	678.336	1730	678.33	806	3348428
P0ADA5	YAJG_ECOLI	ASYNVEGAFQASNK	31.9	743.352	1510	743.357	575	1087208
P0A717	KPRS_ECOLI	ANVSQVMHIIGDVAGR	38.7	556.295	3424	556.289	841	616980
P0A853	TNAA_ECOLI	QLPCPAELLR	27.5	650.331	2897.5	650.325	929	518426
P0A927	TSX_ECOLI	NDTYLEYEAFAK	35.9	732.338	2177	732.343	883	507172
P0ABH7	CISY_ECOLI	ILILHADHEQNASTSTVR	69	669.02	1089.5	669.026	417	1027708
P0ABA6	ATPG_ECOLI	ALLDTLLR	55.9	457.787	3078	-1	1109	-1
P0A7A9	IPYR_ECOLI	VEGWENAEAAK	48	602.286	778.5	602.288	438	3638192
P46130	YBHC_ECOLI	GAVVFDNTEFR	39.8	627.809	1868	627.813	793	553836
P0A9A6	FTSZ_ECOLI	GLGAGANPEVGR	63.7	549.288	1088.5	549.289	312	1194682
P26616	MAO1_ECOLI	NAMPLLNR	38.6	538.273	810	538.275	320	3265760
P63284-1	CLPB_ECOLI	TIQVLQR	35.4	429.264	1511	429.261	422	628246
P18335	ARGD_ECOLI	ATFDEVILPIYAPAEFIPVK	34	1117.11	2966	1117.1	1626	1503072
P09373	PFLB_ECOLI	GDWQNEVNVR	42.5	608.789	1094.5	608.794	564	3030648
P0AC33	FUMA_ECOLI	FLCIAK	27.7	427.717	937.5	427.714	518	305546
P37666	GHRB_ECOLI	ALPDDLLQR	30.2	520.79	2064.5	520.79	715	338930
P25665	METE_ECOLI	ANVYEVR	51.8	425.724	1006.5	425.724	298	4760088
P0A9Q9	DHAS_ECOLI	GMVGSVLMQR	37.7	686.316	1114.5	686.31	379	1978976
P06971	FHUA_ECOLI	SSPGGLLNMVSK	56.4	668.834	1988.5	668.834	576	729576
P63228	GMHB_ECOLI	SVPAIFLDR	29.8	509.29	2646	509.289	928	528075
P15639	PUR9_ECOLI	FDLAIK	36.4	353.71	1958	353.711	711	986662
P0A9F3	CYSB_ECOLI	DVVDAAVALR	61.6	514.79	1859.5	514.787	759	1199136
P0AC33	FUMA_ECOLI	GVYNTYIEDNLR	68.6	728.857	1989	728.86	808	1756280
P24171	DCP_ECOLI	TPEAALNFMR	41.5	648.807	1453	648.802	590	430958
P0AEN8	FUCM_ECOLI	TISPLISPELLK	35.8	655.9	1874.5	655.9	835	334212
P33599	NUOCD_ECOLI	EQLLEVGDFLK	34.9	645.851	3839	645.85	1056	358158
P76116	YNCE_ECOLI	ELVADDATNTVYISGIGK	80.5	933.478	2279.5	933.478	751	624320
P0A853	TNAA_ECOLI	GAEQIYIPVLIK	54.4	672.4	3017	672.406	1150	3348856
P30139	THIG_ECOLI	LAVEAGLLAR	52.3	506.811	2565.5	506.807	757	384070
P0A7L8	RL27_ECOLI	DHTLFAK	28.8	416.222	898.5	416.223	343	526382
P0AG67	RS1_ECOLI	VVNVGDVVEVMVLDIDEER	44.8	710.365	3499	710.358	1775	309419
P0A7R5	RS10_ECOLI	LVDIVEPTEK	59.4	571.819	1737	571.822	593	3885516
P76177	YDGH_ECOLI	AALAAGGEAAK	27.2	465.256	524	465.255	178	327149
P0A9T0	SERA_ECOLI	THLTEDVINAAEK	75	720.87	1294.5	720.873	570	12118384
P00452-1	RIR1_ECOLI	FYDAVSTFK	32	539.266	2145	539.261	716	375918
P08622	DNAJ_ECOLI	VVVETPVGLNER	42.6	656.367	1664	656.365	653	1402992
P0AFC7	NUOB_ECOLI	IAVTNLR	45.4	393.745	696	393.743	366	452920
P0AG48	RL21_ECOLI	YAVFQSGGK	27	478.745	1363	478.747	423	749237
P63284-1	CLPB_ECOLI	AIDLIDEAASSIR	94.1	687.367	2962.5	687.37	1123	817586
P21888	SYC_ECOLI	DFDALNILRPDMEPR	55.1	650.313	2109.5	650.318	1166	367011
P0ABC7	HFLK_ECOLI	ILTEGR	26.4	344.703	1556.5	-1	630	-1
P05793	ILVC_ECOLI	ANYFNTLNLR	56.6	613.32	2120	613.324	872	749910
P0A6Y8	DNAK_ECOLI	NQGDHLLHSTR	26.3	639.321	423	639.32	160	327821
P0A6Q3	FABA_ECOLI	ALGVGEVK	43.5	386.732	1260.5	386.733	351	389406
P0AD96	LIVJ_ECOLI	DFSTLVAR	38	454.745	2538.5	454.748	745	814024
P38038	CYSJ_ECOLI	LAELGGER	30.2	422.73	753	422.733	325	873293
P07395	SYFB_ECOLI	IEGGIVVR	45.2	421.758	1458	421.759	407	356232
P08142	ILVB_ECOLI	AAAPAFSEESIR	46.1	624.815	1380.5	624.815	560	1506448
P0A836	SUCC_ECOLI	LGADGNALFR	93.1	517.275	2116	517.275	653	545960
P00968	CARB_ECOLI	TFAEAFAK	43.5	442.729	2064	-1	428	-1
P06149	DLD_ECOLI	LAVFAVR	36.6	388.245	1690.5	388.245	630	256602
P25665	METE_ECOLI	EELLAVGR	39	443.753	1799	443.757	571	6657540
P0AB91	AROG_ECOLI	ELASGLSCPVGFK	70.3	734.352	2427	734.347	766	903580
P0ABH9	CLPA_ECOLI	VGGIDPLIGR	61.6	498.796	2197	498.792	757	364878
P0ACY3	YEAG_ECOLI	NNEAFLDR	30.1	489.736	1210	489.737	458	451555
P76270	YEBR_ECOLI	FTDEDEQGLR	35.5	605.273	1099.5	605.276	365	1583052
P0ABB0	ATPA_ECOLI	ILEVPVGR	36.6	441.774	1855.5	-1	582	-1
P0A9H1	MUG_ECOLI	LVDRPTVQANEVSK	26.2	519.286	768	519.289	386	925782
P25665	METE_ECOLI	LSLLNDILPVYQQVLAELAK	49.8	747.435	3702	-1	1936	-1
P0A9W3	YJJK_ECOLI	LLIDDLSFSIPK	37.3	680.89	2320	680.891	1357	395092
P07003	POXB_ECOLI	AGGYLTDGTELHDTNFAR	26.7	646.638	1304	646.642	720	625764
P69411	RCSF_ECOLI	IYTNAEELVGKPFR	38.3	546.295	1448.5	546.299	791	643249
P0ABB0	ATPA_ECOLI	QYAPMSVAQQSLVLFAAER	26.3	703.698	4100.5	703.694	1339	343616
P69786	PTGCB_ECOLI	NAFANLQK	41.1	453.246	1418.5	453.247	421	1190722
P0A8N3	SYK1_ECOLI	EQGIAFPNDFR	25.2	647.315	2510.5	647.318	870	1005752
P76558	MAO2_ECOLI	QALELVR	38.2	414.75	1244.5	-1	514	-1
P0A6F5	CH60_ECOLI	AIAQVGTISANSDETVGK	66.2	587.639	1082	587.641	558	1185944
P0AG67	RS1_ECOLI	QEDANFSNNAMAEAFK	106.7	893.889	1527.5	893.881	863	4688096
P0A955	ALKH_ECOLI	ALVAGGVR	36	371.732	976	-1	285	-1
P30136	THIC_ECOLI	QGLITYK	27.1	411.74	1109.5	411.739	413	351930
P0AGE9	SUCD_ECOLI	SGTLTYEAVK	32.9	534.782	1370	534.786	399	2332004
P61889	MDH_ECOLI	LFGVTTLDIIR	40.8	624.371	2136.5	624.375	1284	338191
P0ADZ0	RL23_ECOLI	EGQNLDFVGGAE	68.2	618.281	1596	618.285	845	1704736
P0ACF4	DBHB_ECOLI	ALDAIIASVTESLK	84.8	715.909	4118.5	715.912	1514	5766064
P0A6F5	CH60_ECOLI	EGVITVEDGTGLQDELDVVEGMQFDR	33.2	1000.13	2374.5	1000.12	1321	314532
P23865	PRC_ECOLI	NIVSLNYAVR	48.7	574.825	1784	574.83	722	309806
P25665	METE_ECOLI	APTGEPAAAAEMTK	60.4	746.345	1019.5	746.346	146	349532
P63224	GMHA_ECOLI	MAGTADIEIR	44.4	538.774	984.5	538.778	544	530989
P33599	NUOCD_ECOLI	FGPDAFTVQATR	63.9	655.33	2466	655.332	780	1460056
P08312	SYFA_ECOLI	IENGGLHPVTR	28.7	398.219	559	-1	303	-1
P0AG51	RL30_ECOLI	ATLLGLGLR	28.1	457.295	2432	457.299	965	1011570
P0A8F0	UPP_ECOLI	ITVVPILR	25.6	455.808	2596.5	455.81	862	2401208
P0A903	NLPB_ECOLI	LLNLEQAGKPVADAASMQR	44	720.37	1776.5	720.368	1148	4507232
P12281	MOEA_ECOLI	LSGNTASGLPAR	31.1	572.309	1077	572.304	282	357143
P06960	OTC2_ECOLI	ITLTEDVAAGVK	51.7	608.843	1696	608.843	1116	469937
P0A715	KDSA_ECOLI	LGIPYVFK	30.6	468.781	2297	-1	1004	-1
P0A912	PAL_ECOLI	EKPAVLGHDEAAYSK	31.3	538.942	748	538.945	316	846860
P64463	YDFZ_ECOLI	LAPLDLIR	44.7	455.79	2891	-1	1031	-1
P22255	CYSQ_ECOLI	YWLVDPLDGTK	25	653.837	2878	-1	973	-1
P0A8V2	RPOB_ECOLI	GMPIATPVFDGAK	40.9	725.857	2026	725.851	660	1441964
P0A7W7	RS8_ECOLI	QAGLGGEIICYVA	32.6	727.344	1984	727.348	1114	543218
P00959	SYM_ECOLI	QLSELIYSR	34.9	554.803	1297.5	554.807	733	1207500
P0ADR8	YGDH_ECOLI	VGNQLGLR	27.1	428.754	923.5	428.75	356	609868
P08660	AK3_ECOLI	FGGTSVADFDAMNR	39.5	817.851	1704	817.845	672	390608
P0ACG1	STPA_ECOLI	TPKPIAQALAEGK	29.2	441.926	1143	441.93	448	593130
P06987	HIS7_ECOLI	VESLFK	26	361.708	1792	-1	528	-1
P37024	HRPB_ECOLI	NDDEAATAAK	30.4	503.228	964.5	503.232	383	386242
P69924	RIR2_ECOLI	NIVNDPSVVFDDIVTNEQIQK	63.6	796.408	2380.5	796.409	1433	631512
P0A6T1	G6PI_ECOLI	DWFLK	27.1	354.689	1894	354.689	989	641413
P08997	MASY_ECOLI	VIASELGEER	59.2	551.791	1412	551.795	420	886644
P30136	THIC_ECOLI	LTGIVSR	30.4	373.232	1005.5	373.229	308	308817
P0AAI5	FABF_ECOLI	ASTPLGVGGFGAAR	44.7	630.838	2261	630.843	714	1042589
P00956	SYI_ECOLI	LGADILR	49	379.232	1605	-1	545	-1
P77377	WZXC_ECOLI	ELEFNK	26.2	390.2	662.5	390.2	363	602736
P0A9P0	DLDH_ECOLI	AIASDCADGMTK	83.9	671.775	1075	671.777	252	515520
P0AE18	AMPM_ECOLI	FVEAEGFSVVR	74.5	620.322	1919	620.322	668	645918
P0AB67	PNTB_ECOLI	ASVDAILK	67.4	408.745	1792	408.747	546	981500
P76558	MAO2_ECOLI	GALDVGATAINEEMK	38.3	759.877	2085	759.882	862	762122
P0A8W8	YFBU_ECOLI	LILSNQYK	27.9	489.785	1182.5	-1	450	-1
P0A7D7	PUR7_ECOLI	LAEAGIPTQMER	43.1	658.337	1218.5	658.335	563	911908
P25516	ACON1_ECOLI	LSPFFDEMQATPAPVEDIHGAR	35.3	810.058	2531.5	810.06	842	398854
P25526	GABD_ECOLI	YGIEDYLEIK	32	621.816	2186.5	621.819	1208	472106
P0A6P9	ENO_ECOLI	YNQLIR	33.8	403.73	1172	403.731	342	2408600
P0ADB1	OSME_ECOLI	GTCQTYILGQR	54.4	700.327	1706.5	700.326	532	420453
P0ABA6	ATPG_ECOLI	ELQLVYNK	45	503.782	1623	503.779	596	389772
P0AG67	RS1_ECOLI	HPSEIVNVGDEITVK	32.4	546.289	1727.5	546.287	480	1136628
P0AAN3	HYPB_ECOLI	ATGTPAIQVNTGK	32	629.343	1264	629.338	384	1552444
P06610	BTUE_ECOLI	LIAAAPTAVAPEESGFYAR	28.6	645.339	1497	645.341	767	1071466
P05055	PNP_ECOLI	AAVAGIAMGLVK	52.6	624.346	1633.5	624.343	675	1031468
P0A6H1	CLPX_ECOLI	LLDVPFTMADATTLTEAGYVGEDVENIIQK	43.4	1085.21	3737.5	1085.2	1706	564296
P25665	METE_ECOLI	DLWVASSCSLLHSPIDLSVETR	46.1	863.421	2249	863.422	1329	431526
P23721	SERC_ECOLI	YCTPNVFDAK	38.6	659.284	1809.5	659.278	663	350052
P0A9Q7	ADHE_ECOLI	DYVEGETAAK	70.3	541.754	886	541.752	240	1053032
P0AC41	DHSA_ECOLI	NFGGEQAAR	31.6	475.228	641	-1	99	-1
P0AG67	RS1_ECOLI	EIETRPGSIVR	26.8	419.57	632	419.571	357	315969
P0AFG8	ODP1_ECOLI	LTQEQLDNFR	66.8	632.32	1904	632.326	577	1944740
P77804	YDGA_ECOLI	EAPQTLAQEVDR	27.3	678.841	1927	678.846	520	875752
P0ABC3	HFLC_ECOLI	IQTMDNQADR	31.2	596.275	396.5	-1	215	-1
P09831	GLTB_ECOLI	IEQIFVNAPAGWRPR	38	585.321	1535	585.324	809	3272752
P24182	ACCC_ECOLI	IGYPVIIK	42.4	451.789	2205.5	451.79	760	736163
P0A7D4	PURA_ECOLI	IVDLLTER	46.9	479.782	2055.5	479.786	750	267015
P00350	6PGD_ECOLI	GYTVSIFNR	43.9	528.777	2289	528.774	800	376972
P06986	HIS8_ECOLI	VAQIIAER	60.2	450.269	1223	450.27	351	2994402
P0A6P9	ENO_ECOLI	EALELR	29.2	365.708	1346.5	365.708	398	325360
P0A9D2	GST_ECOLI	MAERPEVQDALSAEGLK	27.9	664.324	1200	664.33	665	2064776
P0A6F5	CH60_ECOLI	EMLPVLEAVAK	42.7	673.857	2400	673.86	888	3257320
P36659	CBPA_ECOLI	VTVPTLK	29.4	379.245	1293	-1	491	-1
P0A7R9	RS11_ECOLI	NLEVMVK	40.1	490.251	1228.5	490.251	353	320578
P21179	CATE_ECOLI	SADLLAILK	64.9	472.295	2646.5	472.293	716	259273
P32132	TYPA_ECOLI	LDYVIPSR	30.3	481.769	1887	-1	619	-1
P11875	SYR_ECOLI	LADLLDEALER	89	629.338	3326	629.338	1015	507748
P0A7V8	RS4_ECOLI	EKPTWLEVDAGK	45.7	686.859	1490	686.864	656	3194688
P0AC62	GLRX3_ECOLI	ANVEIYTK	62.3	469.253	1186	469.252	341	649228
P06996	OMPC_ECOLI	NTDFFGLVDGLNFAVQYQGK	41.9	745.036	2790.5	745.033	1262	938924
P37689	GPMI_ECOLI	IVYQDLTR	27.6	504.28	1489.5	504.276	509	861780
P09831	GLTB_ECOLI	TTLEATVK	38.7	431.748	980	431.748	273	1181199
P0A7J7	RL11_ECOLI	GLPIPVVITVYADR	31.8	756.943	2758.5	756.949	1313	5610576
P09169	OMPT_ECOLI	YEDFELGGTFK	60.6	653.303	2960.5	653.307	910	470922
P05055	PNP_ECOLI	WDWQPEPVNEALNAR	26.3	608.96	2484	608.959	1027	307668
P38038	CYSJ_ECOLI	YDVEGR	42.3	369.675	751	-1	306	-1
P0A991	ALF1_ECOLI	DADNLLQHR	26.4	361.184	1418	361.185	383	343700
P09373	PFLB_ECOLI	LATAWEGFTK	51	562.293	1794	562.29	797	3558480
P69786	PTGCB_ECOLI	LGAAGVVVAGSGVQAIFGTK	25.6	901.512	2566.5	901.518	1122	805804
P0ABZ6	SURA_ECOLI	ISDEQLDQAIANIAK	25.1	814.928	2882.5	814.936	1140	1699932
P0A6F5	CH60_ECOLI	APGFGDR	39.8	360.177	863.5	-1	330	-1
P0A6P1	EFTS_ECOLI	EHNAEVTGFIR	38.2	424.883	924.5	424.886	495	493992
P06996	OMPC_ECOLI	YDANNIYLAAQYTQTYNATR	69.1	785.373	2392	785.377	770	1256520
P0A6F5	CH60_ECOLI	SFGAPTITK	31.1	461.256	1548.5	461.259	465	1947570
P0A7E9	PYRH_ECOLI	VFNMNKPGALR	27.5	465.241	644.5	465.239	268	711622
P0A9P0	DLDH_ECOLI	TQVVVLGAGPAGYSAAFR	72	882.476	1792	882.484	947	698696
P30125	LEU3_ECOLI	ELTGGIYFGQPK	58.8	655.343	2072.5	655.348	852	1495100
P0A7D7	PUR7_ECOLI	FNYFIMSK	42.4	598.778	2160.5	598.781	748	528293
P37330	MASZ_ECOLI	AASDLIFLGVK	51.2	567.332	3144.5	567.329	1069	1687756
P23847	DPPA_ECOLI	MAEMIQADWAK	69.1	647.302	2045	647.298	508	1954600
P0A972	CSPE_ECOLI	VEFEITNGAK	34.4	554.288	1603	554.291	606	6332276
P00582	DPO1_ECOLI	LSSTDPNLQNIPVR	29.1	777.418	1611.5	777.422	689	1545684
P04816	LIVK_ECOLI	LVGVEYDDACDPK	40.2	792.339	1747.5	-1	541	-1
P75691	YAHK_ECOLI	QPLEPMDITR	27.9	673.826	1658.5	673.819	481	1211564
P0A7V0	RS2_ECOLI	MKPFIFGAR	28.1	405.212	1440	405.211	590	898608
P0A8N3	SYK1_ECOLI	YLDLISNDESR	52.3	662.823	2307	662.827	774	422397
P0AB89	PUR8_ECOLI	AVEYFLK	31.3	435.242	1882	435.24	683	436288
P09373	PFLB_ECOLI	ALIPFGGIK	26.9	458.287	2870	458.288	964	393030
P22256	GABT_ECOLI	VVAAVEAQLK	31.6	514.311	842	514.31	456	342867
P0AC33	FUMA_ECOLI	TPEGYASGSLGPTTAGR	39.5	541.265	871	541.261	481	484702
P05020	PYRC_ECOLI	VVFEHITTK	34.7	537.303	1098	537.304	392	807966
P09831	GLTB_ECOLI	FALVKPK	26.9	401.763	937.5	401.759	364	302954
P0AA43	RSUA_ECOLI	LTISEGR	25.9	388.219	779.5	-1	299	-1
P25665	METE_ECOLI	LTWTQLLDEVDEALALGHK	55.7	1076.57	3409.5	1076.57	1715	672652
P77748	YDIJ_ECOLI	YDSFDSALR	38.7	537.249	1652	537.252	601	543344
P0A8T7	RPOC_ECOLI	QVSFNSIYMMADSGAR	27.6	690.963	1470.5	-1	635	-1
P08506	DACC_ECOLI	LTDMVTVGK	39.9	555.78	862	555.781	311	647954
P0A940	YAET_ECOLI	YGYAYPR	30.5	445.214	698	445.216	391	468234
P26616	MAO1_ECOLI	EGLSEEAAR	50.5	481.233	841.5	481.234	234	480139
P07118	SYV_ECOLI	FTLAALASTGR	72.3	554.312	2160.5	554.311	711	398038
P0A6P1	EFTS_ECOLI	GADEELVK	38.2	430.722	949.5	430.722	272	3022880
P67910	HLDD_ECOLI	EYEKPLNVYGYSK	25.4	530.6	1443	-1	584	-1
P06721	METC_ECOLI	YTLGAVNSVIQR	56.7	660.867	2235	660.869	774	538294
P08839	PT1_ECOLI	DALPTEEEQFAAYK	74.2	806.38	2699.5	806.385	735	2137192
P07813	SYL_ECOLI	NVLQPIGWDAFGLPAEGAAVK	47.3	1077.07	2564	1077.06	1347	1231320
P37744	RMLA1_ECOLI	NNYGQYLYK	38	581.78	1483	581.783	578	525342
P0A9K3	PHOL_ECOLI	EITLEPADNAR	32.5	614.812	1738	614.812	493	3943392
P68066	GRCA_ECOLI	MITGIQITK	50.8	576.312	1681.5	576.308	521	482558
P0A738	MOAC_ECOLI	SETLAMIIDGR	28.6	451.557	1347.5	-1	504	-1
P24255	RP54_ECOLI	NDGDSQFIR	33.1	526.244	1255.5	526.241	378	1518706
P0A6Y8	DNAK_ECOLI	DVSIMPFK	35.7	542.264	1697	542.263	701	2345896
P35340	AHPF_ECOLI	QIIIATGEGAK	34.4	550.819	1409.5	550.824	432	998342
Q59385	COPA_ECOLI	ASTLDTVVFDK	35.5	598.314	2198	598.31	786	3859568
P0A9T0	SERA_ECOLI	LAAGSFEAR	42.9	461.243	1386.5	461.238	387	1021874
P0A6T1	G6PI_ECOLI	FSATFDDQMLVDYSK	25.6	883.901	2612	883.905	1061	342237
P0A7V0	RS2_ECOLI	LENSLGGIK	46.1	465.766	1207	465.77	434	1009514
P00864	CAPP_ECOLI	DGNPNVTADITR	55.5	636.813	859	636.817	483	1435644
P0ACJ8	CRP_ECOLI	MLEDQNLISAHGK	34.6	534.925	787.5	534.929	438	325542
P0AG55	RL6_ECOLI	TLNDAVEVK	55.9	494.769	1215	494.772	359	1705070
P37330	MASZ_ECOLI	VPDIHNVALMEDR	26.8	552.601	2043	552.602	636	1042180
P0A8N3	SYK1_ECOLI	VFEINR	35.5	389.216	1443.5	389.214	455	802170
P0A7V0	RS2_ECOLI	TVPMFNEALAELNK	43.6	862.423	2890	862.418	988	540518
P08660	AK3_ECOLI	TENPPLFR	26	487.259	1403.5	487.257	546	584213
P04825	AMPN_ECOLI	AALEQLK	28.1	386.732	844.5	386.734	312	408636
P02931	OMPF_ECOLI	NMSTYVDYIINQIDSDNK	52.4	711.665	2650	-1	1559	-1
P0A825	GLYA_ECOLI	VMQAQGSQLTNK	67.9	726.353	591	726.356	169	313660
P00561	AK1H_ECOLI	EYHLLNPVIVDCTSSQAVADQYADFLR	43.9	1076.51	2239	1076.51	1326	374004
P30958	MFD_ECOLI	VFDVDSQR	33.2	483.238	1452.5	483.236	547	462765
P00957	SYA_ECOLI	EASGFGADYNAMIR	71	751.341	2762	751.345	615	669998
P09832	GLTD_ECOLI	IIAPEGSDNAFQTSNPK	80.7	894.942	1777	894.939	566	10358944
P0AG44	RL17_ECOLI	VVEPLITLAK	49	541.845	3586	541.849	868	9426984
P0A8L1	SYS_ECOLI	IILCTGDMGFGACK	47	948.386	1813.5	-1	745	-1
P00959	SYM_ECOLI	EIMALADLANR	37.2	682.339	1460	682.338	605	17436864
P38038	CYSJ_ECOLI	LVNAGDYK	49.1	440.232	753.5	440.228	415	549767
P0A6M8	EFG_ECOLI	IATDPFVGNLTFFR	38.5	799.422	2968	799.428	1249	4213576
P0C0S1	MSCS_ECOLI	QILTNIIQSEDR	47.5	715.386	2340.5	715.39	865	2991872
P0AD96	LIVJ_ECOLI	NYDQVPANKPIVDAIK	33.8	595.656	1123.5	595.658	625	1336336
P0ABA0	ATPF_ECOLI	EIADGLASAER	45.8	566.286	1613.5	566.288	483	1973496
P0A6E4	ASSY_ECOLI	IPAEEVTVR	66.5	507.285	1288	507.288	381	9373248
P08660	AK3_ECOLI	AEPDIAALAELAALQLLPR	43	659.046	3246.5	659.044	1656	248244
P0A953	FABB_ECOLI	VGLIAGSGGGSPR	80.1	564.312	1290.5	564.312	381	883310
P0AE08	AHPC_ECOLI	AWHSSSETIAK	53.7	406.203	562	406.204	223	2111016
P13857	RIML_ECOLI	IEPLNK	30.2	357.213	615	357.214	210	719870
P06959	ODP2_ECOLI	SEFAENDAYVHATPLIR	46.5	644.986	1371	-1	565	-1
P00363	FRDA_ECOLI	AAIAAAQANPNAK	58.4	605.831	736	605.834	199	373190
P33136	OPGG_ECOLI	SNLPSVFR	27.9	460.253	2031.5	460.252	695	979913
P0A9Q7	ADHE_ECOLI	YPLISELK	30.6	481.781	1887	481.781	707	1624434
P0A7S9	RS13_ECOLI	HAVIALTSIYGVGK	46.3	476.945	1449.5	-1	813	-1
P0ABB0	ATPA_ECOLI	ELIIGDR	27.4	408.235	1598	408.237	518	747396
P77330	BORD_ECOLI	ICGGAENVVK	32.1	575.273	667.5	575.276	443	1008222
P23883	PUUC_ECOLI	ALSLAIENR	28.2	493.785	2142	493.79	630	1166231
P0A7F3	PYRI_ECOLI	LQVEAIK	30.9	400.748	1366	400.746	393	504318
P0A9D8	DAPD_ECOLI	AEITPANADTVTR	26.5	679.849	976.5	679.853	391	3943744
P02931	OMPF_ECOLI	TNLQEAQPLGNGK	36.5	685.357	1061	685.363	672	11702560
P0A794	PDXJ_ECOLI	AATFAASLGLK	28.3	525.303	1133	525.306	395	353090
P02413	RL15_ECOLI	VEGGVVDLNTLK	79	622.348	1598	622.352	732	11000368
P00561	AK1H_ECOLI	VADILESNAR	71.5	544.291	1574	544.294	496	1125948
P0A6E4	ASSY_ECOLI	TGLLSSSAASGVPQVENLENK	65.4	1051.04	2776	1051.03	876	3592240
P10384	FADL_ECOLI	ATSTSGDTLFQK	33	628.312	1169.5	628.312	550	1107468
P0A7U7	RS20_ECOLI	ANLTAQINK	48.3	486.777	1107.5	486.776	322	1522104
P11557	DAMX_ECOLI	AVSTLPADVQAK	31.6	600.335	1338.5	600.33	415	636523
P0A991	ALF1_ECOLI	LINAVQDVYLDSK	98.4	739.399	2771.5	739.396	846	884672
P0ACF0	DBHA_ECOLI	EGDAVQLVGFGTFK	67.3	734.378	2323.5	734.385	1106	10569152
P08839	PT1_ECOLI	AVQEQVASEK	55.3	544.783	595.5	544.783	163	335031
P45464	YRAM_ECOLI	TIQQGFEAAK	33.9	546.788	949	546.788	361	321824
P0AEZ1	METF_ECOLI	SAQADLLNLK	74	536.803	2289	536.809	718	1786076
P0A8V2	RPOB_ECOLI	LGDLPTSGQIR	42.2	578.82	1839	578.819	554	913754
P62399	RL5_ECOLI	GLDITITTTAK	78.9	567.324	1567.5	567.319	697	1903244
P77804	YDGA_ECOLI	GETPFEINSR	35	575.28	1120	575.284	622	812028
P06987	HIS7_ECOLI	ATDIQLAENMGITGLR	40.5	617.31	1429	617.307	796	913126
P28635	METQ_ECOLI	VGVIVGAEQQVAEVAQK	99.8	862.981	2099.5	862.973	869	1700112
P0AEK4	FABI_ECOLI	VNAISAGPIR	53.1	499.293	1500.5	499.298	444	684319
P37744	RMLA1_ECOLI	GIILAGGSGTR	32.8	501.291	1117.5	501.289	449	922456
P07118	SYV_ECOLI	FTMDEGLSNAVK	35.8	729.834	1637.5	729.838	486	392376
P0A6T3	GAL1_ECOLI	TLVGSEYNTR	28.6	570.288	853	570.288	355	1704268
P0AA25	THIO_ECOLI	MIAPILDEIADEYQGK	68.4	903.453	2692.5	903.458	1413	2587032
P0A8T7	RPOC_ECOLI	IGLLLDMPLR	40.1	644.362	1800	644.366	800	15769344
P0A6P9	ENO_ECOLI	AVAAVNGPIAQALIGK	70.1	498.3	2651	-1	1000	-1
P00956	SYI_ECOLI	AYEAYDFHEVVQR	51.7	542.923	1255	542.926	518	352856
P15254	PUR4_ECOLI	DAAHLAALESK	39.5	563.299	1146	563.296	549	1773636
P0A705-1	IF2_ECOLI	GDIVLCGFEYGR	41.2	744.834	3203	744.834	785	315702
P18956	GGT_ECOLI	SIADQIDINK	48.8	558.798	1182.5	558.803	658	3811860
P30126	LEUD_ECOLI	LSDAEVDELFALVK	84.5	774.911	3976	774.916	1459	4982800
P0ABU2	ENGD_ECOLI	AWTIPVGATAPQAAGK	46.8	769.92	2037.5	769.917	835	2245744
P0ABP8	DEOD_ECOLI	VGSCGAVLPHVK	38.9	442.893	1034.5	442.895	393	402982
P0A912	PAL_ECOLI	GVSADQISIVSYGK	97.9	712.375	2079	712.378	758	3641836
P08200	IDH_ECOLI	ITLQNGK	42.4	387.229	632	-1	210	-1
P75780	FIU_ECOLI	GAITCPTGVAK	25.3	589.289	822	589.295	298	377581
P0A7J0	RIBB_ECOLI	GVMVLDDEDR	25.8	432.525	1387	-1	542	-1
P09551	ARGT_ECOLI	YFGDGTGVGLR	77.4	571.285	1319	571.283	738	470973
P0A917	OMPX_ECOLI	MGGFNLK	31.6	457.217	977.5	457.22	389	476940
P09831	GLTB_ECOLI	ILHSAETDDDLK	43	452.893	558.5	452.893	309	1149088
P0AG82	PSTS_ECOLI	LISADGKPVSPTEENFANAAK	39.2	720.371	1510	720.368	579	936210
P00956	SYI_ECOLI	GVQWIPDWGQAR	25	706.857	2361	706.863	1097	873142
P00561	AK1H_ECOLI	QGQVATVLSAPAK	64.1	635.362	2051	635.361	296	1319498
P0AGC3	SLT_ECOLI	SQSTSLIER	27.9	510.77	689	510.767	248	323168
P63224	GMHA_ECOLI	VITLTGK	26.6	366.237	872	-1	397	-1
P09832	GLTD_ECOLI	QLMGFGETR	28.5	593.273	1436	593.271	427	831848
P18843	NADE_ECOLI	TLQQQIIK	43.5	486.298	1133	486.294	430	717291
P15639	PUR9_ECOLI	VPGLDFK	27.4	388.221	1214	388.223	671	968250
P0A786	PYRB_ECOLI	HIISINDLSR	57.3	584.328	1745.5	584.332	707	8810480
P60438	RL3_ECOLI	NLLLVK	27.8	350.242	1557	350.241	567	375590
P63284-1	CLPB_ECOLI	IAIEQAR	41.4	400.735	999.5	400.731	279	296050
P00579	RPOD_ECOLI	MEQNPQSQLK	36.3	675.313	484	675.318	320	371574
P31658	HCHA_ECOLI	ILVIAADER	53.5	500.295	1429.5	500.298	588	797804
P0A6N1	EFTU_ECOLI	TTDVTGTIELPEGVEMVMPGDNIK	43.3	1273.62	2080.5	1273.61	1261	2339104
P30136	THIC_ECOLI	LADDGLDELR	47.2	558.78	1725.5	558.776	677	942264
P00894	ILVH_ECOLI	ILSVLLENESGALSR	32	800.949	2365	800.941	1042	1270376
P0A8T7	RPOC_ECOLI	IALASPDMIR	33.6	617.32	1645.5	617.324	591	475829
P00962	SYQ_ECOLI	MPTISGLR	37.6	511.262	1027.5	511.266	574	374533
P0AEK2	FABG_ECOLI	AIAETLAAR	49.9	458.267	1376	458.262	398	657167
P05793	ILVC_ECOLI	QGGITLMMDR	49.5	561.276	1329.5	561.28	748	1361302
P0A6T5	GCH1_ECOLI	DATSATTTTSLGGLFK	27.2	785.902	2364	785.904	992	2401432
P69797	PTNAB_ECOLI	VMLLFTNPTDVER	78.2	767.9	2535	767.895	1117	1658528
P60624	RL24_ECOLI	EAAIQVSNVAIFNAATGK	78.5	902.484	2835	902.479	1016	1113864
P05055	PNP_ECOLI	LHILGVMEQAINAPR	47.6	603.655	1791.5	603.654	722	326124
P0AFG3	ODO1_ECOLI	VLQLINAYR	69.7	545.324	2213.5	545.322	812	345126
P0A9Q9	DHAS_ECOLI	ELTPAAVTGTLTTPVGR	57.6	842.467	2045	842.46	923	5351104
P22523	MUKB_ECOLI	LTEELTSR	31.3	474.753	643.5	474.749	251	297947
P00561	AK1H_ECOLI	EGLLEPLAVTER	58.8	663.867	2858	663.872	961	8170160
P0A9C5	GLNA_ECOLI	MFDGSSIGGWK	68.7	666.292	1874	666.292	683	597450
P04816	LIVK_ECOLI	DFSALIAR	63.7	446.748	2217	-1	691	-1
P0ADV7	YRBC_ECOLI	GIDGLTAQLK	69.8	508.293	2057	508.29	695	1377130
P06959	ODP2_ECOLI	ITPVVFIMK	31.2	597.835	2256	597.829	812	951580
P06986	HIS8_ECOLI	NLTPYQSAR	38.3	525.272	1144	525.267	324	815667
P75691	YAHK_ECOLI	DGTMTLVGAPATPHK	35.1	548.269	984	548.27	406	875745
P0ACG1	STPA_ECOLI	SVMLQSLNNIR	53.2	711.366	1157	711.369	632	926336
P0AAZ7	YCAR_ECOLI	LLEIIACPVCNGK	46.8	846.901	2312	846.905	909	343004
P76402	YEGP_ECOLI	AGWFELSK	27.2	469.243	2298	469.245	963	460348
P08200	IDH_ECOLI	YYQGTPSPVK	47.8	570.29	1028.5	570.288	331	1704268
P00956	SYI_ECOLI	IESMVANRPDWCISR	45.8	695.311	1063.5	695.318	590	404038
P0A6Q3	FABA_ECOLI	VGLFQDTSAF	36.1	542.769	3732	-1	1490	-1
P09158	SPEE_ECOLI	FLASGLK	37.1	368.224	1175.5	-1	547	-1
P00968	CARB_ECOLI	LIVIEMNPR	37	616.331	1386	616.325	527	651234
P13029	CATA_ECOLI	KPTMLVTDLTLR	26.5	512.283	2258	512.28	709	302343
P33602	NUOG_ECOLI	IPELAGIK	36.5	420.763	1587.5	420.766	652	576981
P0A8T7	RPOC_ECOLI	DGLFCAR	29.1	471.202	1851.5	471.203	560	379970
P0A6Y5	HSLO_ECOLI	VQGEIPENADLK	27	656.841	1284.5	656.846	454	1026468
P0A799	PGK_ECOLI	MTDLDLAGK	56.9	555.762	1433	-1	417	-1
P10121	FTSY_ECOLI	VDEPLNVEGK	46.7	550.285	1570.5	550.282	477	595078
P05793	ILVC_ECOLI	AYALSEQLK	34.2	511.779	1711.5	511.783	534	4027268
P00957	SYA_ECOLI	AGELIGMVAQQVGGK	82.5	729.393	3224.5	729.392	629	3865592
P31979	NUOF_ECOLI	TPETHPLTWR	31.2	413.216	1260	413.213	468	844886
P64596	YRAP_ECOLI	VLLVGQSPNAELSAR	40.4	777.436	1773.5	777.429	732	909216
P0A9A6	FTSZ_ECOLI	LDEFETVGNTIR	48.8	697.351	2193.5	697.355	792	1180144
P0A705-1	IF2_ECOLI	TSLLDYIR	31	490.774	3238	-1	1098	-1
P0A796	K6PF1_ECOLI	IGVLTSGGDAPGMNAAIR	26.2	923.961	1554	923.956	620	469312
P09831	GLTB_ECOLI	ELDGFTAK	39.6	440.724	1553	440.725	453	416174
P16700	CYSP_ECOLI	QALAILQGLK	28.9	527.835	3099	527.833	829	398151
P09373	PFLB_ECOLI	ELDPMIK	33	496.743	1214.5	496.745	359	715880
P06722	MUTH_ECOLI	ALTEAIGAR	25.8	451.259	1681.5	451.262	506	587765
P60757	HIS1_ECOLI	ACLIQR	39.5	432.215	928.5	432.211	275	314563
P05459	PDXB_ECOLI	LGEVTAVPGRPIPVAQLADADALMVR	35.7	887.158	2777.5	887.157	1196	466190
P25524	CODA_ECOLI	ALLTHDDVK	26	506.277	1050	506.275	301	435878
P33602	NUOG_ECOLI	GADVGITMIAR	26.5	625.815	1808	625.817	537	450100
P0A9D4	CYSE_ECOLI	IGAGSVVLQPVPPHTTAAGVPAR	53.4	732.415	1572.5	732.42	662	1620376
P37760	RFBD_ECOLI	ALQEYCAK	31.7	543.241	663	-1	254	-1
P0A8V2	RPOB_ECOLI	LSALVEIYR	69.5	532.311	2013.5	532.314	709	857374
P25553	ALDA_ECOLI	ASEISALIVEEGGK	82.6	701.875	1160	701.88	899	1230952
P64490	YOAC_ECOLI	NMPAVIDK	28	444.236	773.5	444.239	267	845014
P07118	SYV_ECOLI	ESAQVFDTK	25.1	512.751	1281	512.749	381	1075136
P0A9S3	GATD_ECOLI	VAESVIPEIK	53.6	542.816	1761	542.817	714	323649
P0A836	SUCC_ECOLI	AVLVNIFGGIVR	66.2	629.388	2376	-1	1249	-1
P15254	PUR4_ECOLI	ELIPGSELWPR	28.3	648.851	2608	648.852	716	549041
P04825	AMPN_ECOLI	SFTMSNPNR	32.2	527.243	932	527.246	345	369994
P61175	RL22_ECOLI	VSQALDILTYTNK	107.4	733.399	2805	733.406	941	5603072
P60785	LEPA_ECOLI	TGVGVQDVLER	51.3	586.817	2203.5	586.819	688	2171072
P0AB91	AROG_ECOLI	MNYQNDDLR	53.1	658.274	943.5	658.275	262	299620
P0A9G6	ACEA_ECOLI	INNTFR	35.9	382.706	779.5	382.704	321	279625
P30136	THIC_ECOLI	IAAHAADLAK	36.2	490.78	514	490.775	214	427842
P23865	PRC_ECOLI	LEILPAGK	36.1	420.763	1512	-1	586	-1
P09831	GLTB_ECOLI	GMAGGLIAIRPPVGSAFR	35	639.678	2061	-1	709	-1
P0A9B2	G3P1_ECOLI	FDGTVEVK	31.9	447.732	1188	447.735	379	2261438
P77774	YFGL_ECOLI	VDSSGFQTEPVAADGK	31.4	804.381	1528	804.386	439	1493708
P15639	PUR9_ECOLI	EFAEPACVIVK	51.8	683.331	1280	683.335	707	499078
P06959	ODP2_ECOLI	FNSSLSEDGQR	51.6	620.284	1136	620.287	331	3469332
P0ACC3	ERPA_ECOLI	FIVTNPNAK	36.7	502.282	1325.5	502.281	421	780305
P06986	HIS8_ECOLI	STVTITDLAR	65.8	538.801	2116	538.803	658	1353950
P46130	YBHC_ECOLI	FNAFGDGVAQLGR	86.5	676.341	1623.5	676.341	879	2801960
P37902	GLTI_ECOLI	LIPITSQNR	30.6	521.306	1117	521.301	430	366947
P31554	OSTA_ECOLI	LQADEVQLHQK	45.7	436.902	583.5	436.905	326	580216
P0A9Q7	ADHE_ECOLI	ILIGEVTVVDESEPFAHEK	53.7	704.7	2439.5	704.696	836	366674
P0AGE0	SSB_ECOLI	VILVGNLGQDPEVR	64	754.925	2094.5	754.93	622	1901992
P0AB71	ALF_ECOLI	ENNFALPAVNCVGTDSINAVLETAAK	40.1	941.121	2427	941.116	1404	326426
P21513	RNE_ECOLI	ALFSGGEETKPTEQPAPK	45.4	629.655	792.5	629.65	511	357436
P21179	CATE_ECOLI	IADDQNSLR	67.1	516.259	431	516.256	239	1958078
P23843	OPPA_ECOLI	DWVVNER	31	459.227	1427.5	459.23	542	1470832
P0A6M8	EFG_ECOLI	GQYGHVVIDMYPLEPGSNPK	31.7	783.373	1284	783.375	719	3410064
P0A6M8	EFG_ECOLI	LGANPVPLQLAIGAEEHFTGVVDLVK	27.4	896.497	2579	896.505	922	5389712
P22259	PPCK_ECOLI	DALLENVTVR	30.6	565.314	1884	565.317	508	628714
P0AFG3	ODO1_ECOLI	IEQLYPFPHK	28.5	424.564	2401	-1	604	-1
P0AEM9	FLIY_ECOLI	TNDTLAVTGEAFSR	26.4	741.365	1303	741.358	729	975944
P15034	AMPP_ECOLI	GYAGDITR	44.6	426.714	1081	426.717	285	328658
P07395	SYFB_ECOLI	LDDNTIEISVTPNR	45.3	793.905	1403.5	793.903	770	3559984
P76558	MAO2_ECOLI	EVRPDAIICTGR	32.3	497.247	1451.5	497.247	556	1236266
P0A799	PGK_ECOLI	VATEFSETAPATLK	70.2	732.883	1934	732.887	626	8974224
P0AE91	CREA_ECOLI	IVVEAFDDPDVK	55.5	673.846	1455	673.852	811	594928
P09831	GLTB_ECOLI	SPILLYSDFK	62.5	591.824	1691.5	591.827	951	852980
P36683	ACON2_ECOLI	QIEALQQK	35.7	479.272	895.5	479.273	290	589366
P00561	AK1H_ECOLI	SISVVVNNDDATTGVR	29.5	823.921	1548	823.926	584	2659456
P0AF28	NARL_ECOLI	DVNQLTPR	31.4	471.754	673	471.755	354	670678
P0AG55	RL6_ECOLI	HADNTLTFGPR	47.2	614.807	834.5	614.812	461	3943392
P0A7Z4	RPOA_ECOLI	GLSLGMR	26	440.723	880.5	440.726	355	545874
P00350	6PGD_ECOLI	VLSGPQAQPAGDK	57.1	634.336	614.5	634.34	239	1208876
P0A8T7	RPOC_ECOLI	FTDMIDGQTITR	43.1	772.858	1573.5	772.855	577	545182
P0A734	MINE_ECOLI	LQIIVAER	29.4	471.293	1453.5	471.293	617	444540
P0A7V8	RS4_ECOLI	EGTDLFLK	49	461.748	2235.5	461.751	701	2391854
P0ACF4	DBHB_ECOLI	IAAGADISK	37.5	423.24	775.5	423.24	222	7100128
P0AE12	AMN_ECOLI	AVAIDMESATIAAQGYR	34.3	883.941	2189	883.938	905	341343
P09551	ARGT_ECOLI	DFAFAGSSVK	38.7	514.756	1697	514.755	707	560198
P0AC33	FUMA_ECOLI	YSQNAPLDMYK	35.1	665.311	1551	665.316	630	737599
P0A9B2	G3P1_ECOLI	AGIALNDNFVK	37.6	581.317	2031	581.318	742	7431840
P05793	ILVC_ECOLI	SDLMGEQTILCGMLQAGSLLCFDK	35.4	965.096	3139.5	965.092	1735	318732
P46923	TORZ_ECOLI	NEQYVR	27.1	404.701	534	404.702	291	403872
P0A9A9	FUR_ECOLI	VLNQFDDAGIVTR	70.4	724.381	1970	724.376	731	961056
P0AFG8	ODP1_ECOLI	EAAEILAK	46.1	422.742	1154.5	422.743	331	344662
P05793	ILVC_ECOLI	AWAAATGGHR	36.6	333.17	260.5	-1	146	-1
P0A805	RRF_ECOLI	LTDAAIK	43.8	366.219	558.5	-1	233	-1
P04079	GUAA_ECOLI	MGLVEPLK	29.4	517.275	1290.5	517.276	543	1091800
P0AC38	ASPA_ECOLI	IEEDLLGTR	59.2	523.28	2011	523.282	632	659664
P06971	FHUA_ECOLI	DGNIFAPSK	42.6	474.743	1365.5	474.745	508	331945
P15254	PUR4_ECOLI	VWWAETTWQMQR	76	811.383	2753.5	811.378	717	1256360
P60785	LEPA_ECOLI	GYASLDYNFK	36.6	589.28	2545	589.277	719	1808062
P0A7W1	RS5_ECOLI	VFMQPASEGTGIIAGGAMR	104.6	946.971	1304.5	946.969	706	362248
P21179	CATE_ECOLI	TMEGFGIHTFR	27.9	481.557	1535	-1	426	-1
P21889	SYD_ECOLI	DYLVPSR	29.2	425.227	1236	425.229	521	396810
P0AEE5	DGAL_ECOLI	QNDQIDVLLAK	41.5	628.846	2598	628.851	830	1797572
P37192	GATY_ECOLI	DIQQTIK	26.4	423.24	1037.5	423.241	289	898486
P00956	SYI_ECOLI	DLVESVMQR	39.5	538.774	1494	-1	615	-1
P0A6W5	GREA_ECOLI	RPEIIAAIAEAR	32.8	437.258	2478.5	437.255	626	352261
P31979	NUOF_ECOLI	GGAGFSTGLK	36.4	447.738	1375	447.735	398	2261438
P76116	YNCE_ECOLI	ESVIWVVDGGNIK	70.2	708.38	1782.5	708.377	1027	6784704
P0AB71	ALF_ECOLI	YYDPR	30.2	357.166	599.5	-1	245	-1
P0A6T1	G6PI_ECOLI	VNPETTLFLVASK	71.1	473.601	2825.5	-1	1072	-1
P0A8T7	RPOC_ECOLI	GLATTIK	26.1	352.221	967	-1	406	-1
P68919	RL25_ECOLI	MFTINAEVR	27.4	614.297	1533.5	614.298	604	843506
P61889	MDH_ECOLI	DIALGEEFVNK	73.2	617.819	3588	617.823	869	10923648
P25516	ACON1_ECOLI	VLMQDFTGVPAVVDLAAMR	28.3	776.38	2709	776.388	856	2195008
P0A6H5	HSLU_ECOLI	IAEAAWQVNESTENIGAR	29.6	653.657	1345	653.656	875	310662
P0AB80	ILVE_ECOLI	ELGIEVR	28.7	408.235	1435.5	408.237	513	747396
P06986	HIS8_ECOLI	GADEGIELLIR	75.1	593.327	2454.5	593.323	1001	2064096
P0A870	TALB_ECOLI	LSYTGEVK	52.8	448.74	1179	448.737	339	527106
P00370	DHE4_ECOLI	VSVSGSGNVAQYAIEK	103.8	804.915	1605	804.922	611	8057568
P0ABB4	ATPB_ECOLI	VIDLMCPFAK	44.5	722.329	2689.5	722.333	857	338048
P0ADP9	YIHD_ECOLI	DAVIPGLQK	40.8	470.777	1851	470.776	643	411598
P21513	RNE_ECOLI	DNESLSLSILR	66.5	623.836	1831.5	623.838	1034	865064
P39180	AG43_ECOLI	LVIDGGR	37.1	365.216	1256	365.22	333	342555
P05194	AROD_ECOLI	DLVIGTGAPK	34.6	485.782	1704.5	485.786	538	337726
P37195	DCTR_ECOLI	FLIITR	32.7	381.747	1452	-1	433	-1
P27250	YJGB_ECOLI	VVALGSAAQDK	29.8	529.796	779	529.8	317	360362
P0AG51	RL30_ECOLI	GMINAVSFMVK	65.4	745.847	2152	745.854	670	358081
P0AD61	KPYK1_ECOLI	GDLGVEIPVEEVIFAQK	48.6	921.996	2722.5	921.991	1428	7437696
P0AC33	FUMA_ECOLI	GVLPTCQDTGTAIIVGK	29.1	611.646	1442	611.642	802	302509
P0ADZ4	RS15_ECOLI	SLSTEATAK	33.7	454.24	394	-1	150	-1
P30015	LHR_ECOLI	GETEVNLR	28.1	459.238	929.5	459.234	275	724093
P30958	MFD_ECOLI	AAIELFR	30.7	410.24	2415	410.236	772	366314
P08997	MASY_ECOLI	GSGPYFYLPK	44.5	564.79	2508	564.792	869	1780676
P09053	AVTA_ECOLI	VQETIAIIR	62.4	521.816	1579.5	521.815	602	439473
P32132	TYPA_ECOLI	VKPNQQVTIIDSEGK	40.2	552.637	697	552.641	418	433666
P0A7R9	RS11_ECOLI	QGNALGWATAGGSGFR	71.2	775.379	1958.5	775.386	856	5701024
P0A7N1	RL31B_ECOLI	TVASEGNVAR	46.4	502.262	494	502.261	168	505060
P0ACI0	ROB_ECOLI	MDQAGIIR	28.1	525.757	982.5	525.759	276	467880
P06715	GSHR_ECOLI	ELGGTCVNVGCVPK	50.5	848.37	1970	848.369	570	821176
P09832	GLTD_ECOLI	FNVQPLGIEVNGNGK	65.3	793.42	2451	793.419	901	1066300
P28635	METQ_ECOLI	DGVGLLPTVLDVVENPK	29.2	882.991	2637	882.986	1476	415384
P0A972	CSPE_ECOLI	GPSAANVIAL	32.2	456.761	1997	456.76	861	2440194
P0AFF6	NUSA_ECOLI	EHEGEIITGVVK	30.8	655.851	920.5	655.857	560	1206452
P69797	PTNAB_ECOLI	AAPAPAAAAPK	26.6	468.269	589	468.269	159	424056
P0A817	METK_ECOLI	FVIGGPMGDCGLTGR	76.3	893.891	2200	893.892	758	304734
P0A7R1	RL9_ECOLI	MQVILLDK	38.8	553.801	1853.5	553.796	594	426813
P60560	GUAC_ECOLI	SDVELER	35.7	424.211	714	424.213	254	646438
P0A796	K6PF1_ECOLI	MGAYAIDLLLAGYGGR	99.2	894.445	4135.5	894.439	881	2062272
P00887	AROH_ECOLI	IESLVTPAELALR	48.1	706.411	2535	706.417	1069	419482
P13029	CATA_ECOLI	LDYYGLK	29.6	436.232	1562	436.232	646	355312
P0A940	YAET_ECOLI	DGDTLLVQVK	44.1	544.303	2962.5	544.305	694	1284660
P15254	PUR4_ECOLI	YGPALASHAPQGK	32.7	648.838	707	648.835	279	608984
P76458	ATOD_ECOLI	ADLALIR	25	386.24	1749.5	386.239	523	298230
P0AFC7	NUOB_ECOLI	FGAEVLR	31.2	396.224	1149.5	396.226	341	385693
P02931	OMPF_ECOLI	AVGLHYFSK	59.8	511.277	873	511.274	491	1442966
P68066	GRCA_ECOLI	VEGGQHLNVNVLR	46.1	478.932	1320	478.934	517	1344040
P69783	PTGA_ECOLI	IVGDGIAIKPTGNK	26.4	461.605	815	461.609	451	1907642
P0A7D4	PURA_ECOLI	EVTTTPLAADDWK	34.1	723.859	1456	723.863	773	2056036
P25526	GABD_ECOLI	VEEHIADALEK	31.2	418.551	939.5	418.553	519	704084
P08997	MASY_ECOLI	LMEQITTSDELIDFLTLPGYR	54.5	868.097	2766	868.098	1529	825336
P0ADG7	IMDH_ECOLI	GMGSLGAMSK	42.7	543.243	598.5	543.247	301	253534
P33602	NUOG_ECOLI	FQDEVGGK	38.5	440.214	589.5	440.215	218	484804
P60757	HIS1_ECOLI	LIAMAENMPIDILR	82.6	947.469	2214	947.468	922	1173688
P04983	RBSA_ECOLI	EALLQLK	25.6	407.755	2631.5	-1	782	-1
P25553	ALDA_ECOLI	VINSGQVCNCAER	68.6	856.852	1003	-1	280	-1
P75876	YCCW_ECOLI	GAYSPASQIR	30.5	525.272	907	525.267	313	815667
P00959	SYM_ECOLI	SVVSGATPVMR	32.7	625.815	1046.5	625.816	292	670416
P06721	METC_ECOLI	ASSLVFDSVEAK	68.4	626.825	2214	626.821	718	1806064
P77252	YKGE_ECOLI	MAEISGEMVK	28.9	463.536	3516	-1	1198	-1
P0AF12	MTNN_ECOLI	VGDIVVSDEAR	74.3	580.301	1185	580.305	471	1071772
P0ADS6	YGGE_ECOLI	LGPVYSVR	43.4	445.758	874.5	445.758	653	2844406
P0A6H5	HSLU_ECOLI	ILDVLIPPAK	25.7	539.847	1913.5	-1	936	-1
P0A6M8	EFG_ECOLI	DVTTGDTLCDPDAPIILER	82.8	1102.51	2079	1102.52	1096	413984
P0A910	OMPA_ECOLI	LGGMVWR	56.7	409.721	1686	409.718	708	766002
P07395	SYFB_ECOLI	LLDIVCGAPNCR	26.8	797.354	1624	797.355	721	381343
P05020	PYRC_ECOLI	FIESVMEPLR	51.3	684.338	1186	684.339	683	1061432
P0A7E5	PYRG_ECOLI	QIEDAGLR	61.2	451.24	891	451.242	311	315784
P17846	CYSI_ECOLI	HGVSDEHIVMR	26.9	476.224	509	476.221	193	853700
P24186	FOLD_ECOLI	TIAQQVR	31	408.24	432.5	408.239	164	336160
P21179	CATE_ECOLI	LNSLEDVR	52.1	473.254	1562.5	473.257	398	906954
P60723	RL4_ECOLI	QVEEMLA	32.6	483.717	1233.5	483.716	361	260798
P00957	SYA_ECOLI	LSEVAHLLK	27.4	337.206	1814.5	-1	520	-1
P00722	BGAL_ECOLI	TPHPALTEAK	33.1	355.529	299.5	-1	375	-1
P0A7S9	RS13_ECOLI	LMDLGCYR	30.2	565.743	1754	565.747	707	331598
P37192	GATY_ECOLI	FDDIAQK	39.6	418.711	1007	418.713	290	1269938
P07003	POXB_ECOLI	ASEVDEALQR	42.2	559.278	1084	559.279	442	1504734
P0A8V2	RPOB_ECOLI	LGEPVFDVQECQIR	52.3	896.922	2647.5	896.922	896	409412
P76550	YFFS_ECOLI	IAELEAALANK	73.2	571.824	1291	571.823	770	458572
P21169	DCOR_ECOLI	GDLVLFDR	30.6	467.753	2847	-1	911	-1
P0AF93	YJGF_ECOLI	IEIEAIAVR	53.9	507.303	2376	507.307	779	1652530
P06149	DLD_ECOLI	AFLNELAR	34.4	467.261	2008.5	467.266	738	553764
P21889	SYD_ECOLI	FLNAEIIEDILDR	65.9	780.917	4665.5	780.92	1463	300507
P02931	OMPF_ECOLI	AEQWATGLK	50.4	502.264	911	502.268	512	1319048
P23883	PUUC_ECOLI	SPLSAIR	39.7	372.224	1455	372.226	412	541538
P0AEU7	SKP_ECOLI	AQAFEQDR	62.2	482.728	690	482.727	204	306002
P24171	DCP_ECOLI	ESLGLDSESIR	40.2	603.304	1876	603.302	614	1650296
P0A877	TRPA_ECOLI	HNVAPIFICPPNADDDLLR	32	760.702	2401	-1	1057	-1
P07762	GLGB_ECOLI	TTAGLEVR	25.1	423.738	750	423.742	272	468808
P00961	SYGB_ECOLI	LEDNLPR	25.7	428.73	1200	428.731	352	2525600
P07118	SYV_ECOLI	QAIVAVR	28	378.74	1083	378.737	310	633524
P00959	SYM_ECOLI	LTLDLGGEK	29.6	473.266	1262	473.267	713	375875
P37626	YHII_ECOLI	IEATEVDIASK	69.3	588.311	1220.5	588.313	466	1195384
P23865	PRC_ECOLI	ALVVGEPTFGK	46.8	559.316	2233	559.313	725	1454358
P0AB89	PUR8_ECOLI	EMANVAYR	41.1	477.229	1251	477.226	330	2225500
P0AEM0	FKBX_ECOLI	LDDGTTAESTR	35.5	583.27	630	583.274	172	315249
P60422	RL2_ECOLI	GTAMNPVDHPHGGGEGR	27.8	563.59	293	563.589	146	1311564
P0A9B2	G3P1_ECOLI	YAGQDIVSNASCTTNCLAPLAK	112.2	1280.57	1752.5	1280.57	926	425359
P30136	THIC_ECOLI	GDTEELTVR	44.7	510.254	1196	510.257	344	1187810
P27302	TKT1_ECOLI	YAPFEIPSEIYAQWDAK	28.2	676.663	3897	676.658	1429	292436
P45464	YRAM_ECOLI	ALIAQEPLLGAK	31.5	612.371	1405.5	612.376	598	406789
P0AFG8	ODP1_ECOLI	GAITIATR	40.5	401.743	1278	401.742	356	374637
P0AB89	PUR8_ECOLI	ELSSLTAVSPVDGR	38.4	715.878	1861.5	715.882	719	1153424
P0AFB5	NTRB_ECOLI	GLAHEIK	27.7	384.224	342.5	384.224	187	345418
P21889	SYD_ECOLI	TAAQDGDMIFFGADNK	53.5	850.883	2346	850.879	973	476448
P0ABB4	ATPB_ECOLI	VALTGLTMAEK	47.2	640.833	1694	640.837	573	358853
P00968	CARB_ECOLI	VAEVGITGLNADFLR	44.5	787.931	3012	787.935	1148	477244
P77258	NEMA_ECOLI	VGAITAANR	38.8	436.751	730	-1	194	-1
P04425	GSHB_ECOLI	IPQGGETR	28.4	429.227	1300.5	429.225	473	358695
P0ADZ7	YAJC_ECOLI	DFVAAVLPK	58	480.282	2457	480.284	913	2452760
P0ADV7	YRBC_ECOLI	ANPDYLR	26	424.717	1160	424.714	339	466210
Q47142	HCAT_ECOLI	QGSEVIR	25.6	394.717	1063	394.713	425	512682
P09831	GLTB_ECOLI	TLQQAVQSGEYSDYQEYAK	30.5	736.675	1394	-1	635	-1
P23865	PRC_ECOLI	GPLVVLVDR	60.8	484.3	2605	484.297	782	606284
P0AEE5	DGAL_ECOLI	ATFDLAK	32.6	383.211	1609.5	-1	475	-1
P69908	DCEA_ECOLI	LGPYEFICTGRPDEGIPAVCFK	39.6	911.416	1809	911.414	1149	519084
P23865	PRC_ECOLI	LDDVVALIK	49.5	493.3	1594	-1	956	-1
P0A6P9	ENO_ECOLI	SGETEDATIADLAVGTAAGQIK	141.2	706.69	1697.5	706.695	1103	4112832
P0ADG4	SUHB_ECOLI	GQGAQLNGYR	39.2	532.268	789	532.273	274	1327791
P13029	CATA_ECOLI	ADLVFGSNSVLR	65.3	639.346	2761	639.34	882	1495056
P05791	ILVD_ECOLI	AGGVIGILGELDR	67.9	635.362	2805	635.357	1315	432545
P09831	GLTB_ECOLI	IVEEELQR	54.1	508.275	1124.5	508.273	360	1188210
P06959	ODP2_ECOLI	EAAPAAAPAAAAAK	39.4	590.82	531	590.821	219	685508
P0ACZ2	ETP_ECOLI	SPIGER	29.5	329.68	1087.5	-1	413	-1
P0AFG8	ODP1_ECOLI	LELPSLQDFGALLEEQSK	80.4	1009.03	3108	1009.02	1628	4043136
P0A940	YAET_ECOLI	TTIADIEK	25.8	445.745	1166	445.747	470	455762
P0A7B5	PROB_ECOLI	SDSQTLVVK	29.6	488.769	974.5	488.766	288	516916
P0A6N4	EFP_ECOLI	VPLFVQIGEVIK	36.7	671.411	3957.5	-1	1295	-1
P0A6G7	CLPP_ECOLI	FCLPNSR	32.2	498.723	1661.5	-1	491	-1
P38038	CYSJ_ECOLI	LPANPETPVIMIGPGTGIAPFR	40	1124.61	2110	1124.6	1273	505464
P04391	OTC1_ECOLI	AVMVATLSK	41.8	460.268	610	460.269	336	537764
P36683	ACON2_ECOLI	ADGVIFQTAV	44.6	510.772	3072	510.767	625	403027
P0AFD6	NUOI_ECOLI	ELLVGFGTQVR	25.6	609.846	1989	609.848	894	1121706
P69797	PTNAB_ECOLI	ITSVNVGGMAFR	40.1	699.847	1800	699.843	581	1109640
P0A9G6	ACEA_ECOLI	VLVPTQEAIQK	35.1	613.361	1662	613.366	509	10279328
P07014	DHSB_ECOLI	IVIRPLPGLPVIR	29.6	481.657	1725.5	481.658	1023	433176
P0A6N1	EFTU_ECOLI	ELLSQYDFPGDDTPIVR	34.5	982.984	2754	982.985	1092	60806656
P68066	GRCA_ECOLI	ETLEDAVK	25.7	452.735	1469.5	452.738	432	1411618
P0A6N1	EFTU_ECOLI	AIDKPFLLPIEDVFSISGR	35.4	706.393	2794	706.398	1555	9007056
P0A7F3	PYRI_ECOLI	EFSHNVVLAN	30.1	565.285	1615	565.288	525	2931248
P09831	GLTB_ECOLI	WPLAQPFR	26.1	507.78	1573.5	507.776	885	598757
P0AFU8	RISA_ECOLI	LVSIDEKPNFR	28.3	439.91	1435.5	-1	600	-1
P0ACY1	YDJA_ECOLI	MDALELLINR	57.1	667.844	1933	667.849	1076	1040572
P0A7Z4	RPOA_ECOLI	IAYNVEAAR	64.5	503.769	1328.5	503.774	393	800118
P39173	YEAD_ECOLI	IFALPVIEQISPVLSR	37.3	594.689	3318	-1	947	-1
P09169	OMPT_ECOLI	GWLLNEPNYR	43.2	631.32	2110.5	631.324	879	509478
P0A850	TIG_ECOLI	NVALEEQAVEAVLAK	127.2	792.436	2284.5	792.443	1167	13073728
P09169	OMPT_ECOLI	FNNAAIIK	34.2	445.758	694.5	-1	400	-1
P39368	YJHQ_ECOLI	TGIEHLR	27.7	413.233	2881	-1	1226	-1
P06959	ODP2_ECOLI	AEAPAAAPAAK	25.1	484.264	534.5	-1	76	-1
P0AEK2	FABG_ECOLI	VIGTATSENGAQAISDYLGANGK	111.1	1119.06	1367	1119.06	967	793056
P0A9D8	DAPD_ECOLI	FADYDEAR	36.1	493.714	1137	493.717	340	396100
P38038	CYSJ_ECOLI	LLIVVTSTQGEGEPPEEAVALHK	25.8	806.436	2176	806.428	918	658208
P0AA25	THIO_ECOLI	GIPTLLLFK	42.2	501.323	3621.5	-1	1015	-1
P0A9C5	GLNA_ECOLI	FNTMTK	26.2	371.184	506.5	371.18	234	380711
P77804	YDGA_ECOLI	IDAVNEYNQK	51.1	597.293	881.5	597.289	367	594346
P0AAA1	YAGU_ECOLI	AAGQIDCSR	32.4	540.732	355	-1	140	-1
P0A6A6	LEUC_ECOLI	IQMQELIK	31.9	575.304	1341.5	575.305	386	394232
P62399	RL5_ECOLI	LITIAVPR	32	441.792	2259.5	-1	765	-1
P0A836	SUCC_ECOLI	IGAGPWVVK	41.6	463.776	1622	463.78	709	928384
P23882	FMT_ECOLI	IIFAGTPDFAAR	41.6	639.846	3075	639.843	828	1814968
P76116	YNCE_ECOLI	VAAPESLAVLFNPAR	58.3	777.936	2910.5	777.943	1191	686654
P37902	GLTI_ECOLI	NLNMNFELSDEMK	43.7	939.891	1586.5	939.898	633	325354
P0A8F8	UVRB_ECOLI	EGLDMPEVSLVAILDADK	26.2	688.008	3239	688.005	1015	4849480
P67095	YFCE_ECOLI	GEIFHFNPGSVSIPK	28.7	543.619	1647	543.614	681	380889
P04846	NLPA_ECOLI	HLQIMELEGAQLPR	33.4	545.628	2145	-1	878	-1
P0AC41	DHSA_ECOLI	ALQECMQHNFSVFR	27.3	672.956	1569	672.95	586	283968
P0ADG7	IMDH_ECOLI	LNIPMLSAAMDTVTEAR	88.5	916.966	3360	916.972	1414	1885468
P27550	ACSA_ECOLI	IAEAAVVGIPHNIK	55.8	477.949	1085.5	477.948	599	247500
P0AFG8	ODP1_ECOLI	WNAIMTVLR	40	552.305	2432	552.3	836	558844
P0A9W3	YJJK_ECOLI	LAQEASQEAAR	93.5	587.297	571.5	-1	168	-1
P0A7J3	RL10_ECOLI	QAIVAEVSEVAK	52.1	622.348	2137.5	622.354	705	12345984
P69908	DCEA_ECOLI	LLTDFR	30.1	382.719	1652	-1	672	-1
P75691	YAHK_ECOLI	YAPGDLVGVGCIVDSCK	56.2	1008.44	1822	1008.44	1040	1512792
P02930	TOLC_ECOLI	AQYDTVLANEVTAR	99.2	775.894	1824	775.9	742	783252
P0A8N5	SYK2_ECOLI	TQTGELSIHCTELR	25.1	583.275	912	583.272	504	582950
P09831	GLTB_ECOLI	TGDGCGLLLQKPDR	45.9	544.933	938	544.927	528	481874
P08142	ILVB_ECOLI	HIEELPQVMSDAFR	40.8	606.955	1273	606.961	708	906858
P0A6E4	ASSY_ECOLI	HGLGMSDQIENR	47.3	452.882	501	-1	232	-1
P0A7L0	RL1_ECOLI	VVGQLGQVLGPR	59.8	611.867	2175	611.872	717	1154726
P17854	CYSH_ECOLI	ANLPVLAIQR	74.1	547.838	1408.5	547.832	900	348662
P0ABT2	DPS_ECOLI	QVIQFIDLSLITK	74.1	759.451	2637	759.454	1384	1002960
P0A6Y8	DNAK_ECOLI	IAGLEVK	31.5	365.229	1147.5	365.229	439	719239
P0A7D7	PUR7_ECOLI	TVYSTENPDLLVLEFR	54.5	948.491	3890	948.487	1235	768096
P0AFG6	ODO2_ECOLI	DVDTLGMADIEK	72.5	653.813	2142	653.819	832	1676504
P00509	AAT_ECOLI	AIWEQELTDMR	81.1	696.335	2430	696.339	1027	461928
P0A8M3	SYT_ECOLI	ALNAYLQR	32.6	474.767	1650	474.765	540	404914
P0A6P1	EFTS_ECOLI	VAALEGDVLGSYQHGAR	61.4	581.632	1751	581.637	715	2409532
P38489	NFNB_ECOLI	SAAGNYVFNER	92.1	614.291	1464	614.295	526	1057306
P68066	GRCA_ECOLI	VSGYAVR	41.6	376.209	544.5	-1	203	-1
P0AB71	ALF_ECOLI	AGQTSMIAR	51	541.26	457.5	-1	131	-1
P0AES4	GYRA_ECOLI	EITPVNIEEELK	26.9	707.377	1653	707.379	638	2272432
P76658	HLDE_ECOLI	ISPEAPVPVVK	31.4	568.34	2483	568.341	560	411168
P07003	POXB_ECOLI	LAQLLR	36.8	357.237	820.5	-1	453	-1
P76558	MAO2_ECOLI	VLTQEMVK	28	547.783	572.5	547.782	201	496650
P0A6N1	EFTU_ECOLI	TKPHVNVGTIGHVDHGK	31	599.324	285.5	599.321	154	684280
P15639	PUR9_ECOLI	ALSYNNIADTDAALECVK	48.1	1035.98	1737	1035.99	918	407270
P52643	LDHD_ECOLI	GALIDSQAAIEALK	88.3	700.393	2594	700.388	975	1002710
P00962	SYQ_ECOLI	HSTAEKPVFNR	30.9	429.226	638.5	429.228	182	345608
P0AEZ1	METF_ECOLI	FVSVTYGANSGER	62	693.836	1264	693.84	533	704916
P09832	GLTD_ECOLI	GSDLVVTAIAEGR	72.6	644.349	2528	644.354	836	1873196
P69908	DCEA_ECOLI	AISTIAESK	34.7	460.258	951	460.254	209	337582
P60752	MSBA_ECOLI	STIASLITR	42.1	481.288	2526	481.284	742	1511194
P60390	MRAW_ECOLI	LILSQLGEEGR	44	607.841	2462.5	607.846	759	625178
P0A9M8	PTA_ECOLI	LSVFKPIAQPR	29.7	419.256	2059	419.255	600	324149
P05793	ILVC_ECOLI	AGVLESSFVAEVK	82.3	668.361	2432.5	668.356	902	10208464
P0A9G6	ACEA_ECOLI	TIASFQQQLSDMGYK	44.8	932.434	2176	932.426	781	434679
P0A7K2	RL7_ECOLI	TEFDVILK	44.1	482.771	2680.5	482.773	854	14227904
P0A6F9	CH10_ECOLI	SAGGIVLTGSAAAK	70	601.841	1415.5	601.844	449	3831912
P0AGE9	SUCD_ECOLI	SILIDK	26.9	344.716	664.5	-1	402	-1
P36767	RDGC_ECOLI	LALDWQQR	33.8	515.277	2531	515.283	715	799675
P0ABA6	ATPG_ECOLI	IASVQNTQK	30.3	494.775	320.5	-1	110	-1
P0ABB0	ATPA_ECOLI	VTELLK	38.8	351.723	1254	351.725	360	2.1814e+06
P25526	GABD_ECOLI	LNDSNLFR	34.5	489.754	1609.5	489.756	586	320835
P0A7K6	RL19_ECOLI	QLEQEQMK	35.6	517.253	711	-1	201	-1
P0A7D4	PURA_ECOLI	GIGPAYEDK	25.5	475.235	1093	475.234	317	467386
P0AG67	RS1_ECOLI	FTGVDR	26.4	347.68	596	347.68	222	706800
P0AA10	RL13_ECOLI	QATFEEMIAR	58.5	671.81	1439.5	671.808	531	1094600
P0A6M8	EFG_ECOLI	HASDDEPFSALAFK	42.4	767.862	2004.5	767.868	927	2695664
P0A6Z3	HTPG_ECOLI	SFLESLGSDQAK	55.6	641.32	2788	641.317	828	1044048
P0A825	GLYA_ECOLI	VGTPAITR	31.1	407.743	827.5	407.743	275	635648
P0AFK0	PMBA_ECOLI	TTGISVSTR	37.5	461.254	968.5	461.253	280	654310
P00894	ILVH_ECOLI	LVDVLR	33.5	357.729	1847	-1	539	-1
P0A870	TALB_ECOLI	LIDDAVAWAK	59.1	551.301	2393.5	551.298	853	400347
P0A8T7	RPOC_ECOLI	FATSDLNDLYR	63	657.82	2461.5	657.821	841	745356
P0A825	GLYA_ECOLI	ANITVNK	36.2	380.222	596.5	-1	171	-1
P04949	FLIC_ECOLI	ALDDAIASVDK	95.1	559.29	2252.5	559.293	694	2144300
P0A7J0	RIBB_ECOLI	VENALAALR	38.5	478.78	1800	478.778	599	2370024
P0AES4	GYRA_ECOLI	NTQGVILIR	40.3	507.309	1869.5	507.307	586	2845380
P00509	AAT_ECOLI	VAADFLAK	39	417.74	1753	417.741	551	439080
P0AG16	PUR1_ECOLI	VYLASAAPEIR	51.2	595.332	1628.5	595.327	618	744588
P37330	MASZ_ECOLI	ELGYLVPQPER	28.7	650.848	1381	650.854	611	470166
P0AC13	DHPS_ECOLI	VIPVVEAIAQR	39.7	597.864	2069.5	597.861	888	400669
P0A862	TPX_ECOLI	NAEFLQAYGVAIADGPLK	117.1	938.994	3844	939.002	1246	2196672
P18843	NADE_ECOLI	GAVLASEQALR	85.5	557.814	1593	557.818	471	798252
P0AG67	RS1_ECOLI	DQLLENLQEGMEVK	70.3	823.409	2653	823.415	1061	6253704
P77674	ABDH_ECOLI	TVGDPLTGHPK	30.7	374.536	1085	374.538	307	239299
P15254	PUR4_ECOLI	SVTGMVAR	37.4	484.239	530	484.241	337	572790
P0A799	PGK_ECOLI	LTVLDSLSK	40.6	488.29	2429.5	488.294	799	1830282
P00561	AK1H_ECOLI	NTGNPQAPGTLIGASR	60.7	777.405	1624.5	777.413	495	4072608
P23721	SERC_ECOLI	MNVPFQLADSALDK	66.9	774.89	2586	774.897	1103	4695096
P30139	THIG_ECOLI	ASGSQLVTLAMK	29.4	603.332	1731	603.326	705	799654
P31979	NUOF_ECOLI	NLEEFFAR	34.4	513.256	2343	513.258	992	489575
P09832	GLTD_ECOLI	LNTEVGR	39.5	394.717	747.5	-1	199	-1
P0A9T0	SERA_ECOLI	AAGYTNIEFHK	25.8	417.544	1204	417.544	456	766954
P0A7Z4	RPOA_ECOLI	EGVQEDILEILLNLK	43.9	575.993	4389	-1	2088	-1
P0A7X3	RS9_ECOLI	SLEQYFGR	34.6	500.248	2208	500.253	767	1932321
P0ADZ4	RS15_ECOLI	IVSEFGR	29.4	404.222	1331	404.222	386	837686
P04693	TYRB_ECOLI	VGADFLK	38	375.213	1435	375.215	592	569787
P0A901	BLC_ECOLI	AYFTGAPTR	26.7	492.251	1559	492.249	457	586753
P33599	NUOCD_ECOLI	TGVPVVWIK	25.1	499.805	2837.5	499.806	749	345034
P0A6F5	CH60_ECOLI	AMEAPLR	41.3	394.21	762	394.21	328	332720
P0A763	NDK_ECOLI	FEAAGFK	40.6	385.198	809.5	385.2	442	370316
P0AB89	PUR8_ECOLI	QLNQVEILGK	46.9	571.332	1642	571.336	625	1051916
P0ADA3	NLPD_ECOLI	VIETFGASEGGNK	26.1	654.825	804	654.831	432	1593960
P68066	GRCA_ECOLI	ITGIQITK	46.7	437.274	1548.5	437.276	465	1262501
P08956	T1RK_ECOLI	IIGLATFNR	34.8	502.798	1484	502.794	823	335309
P00448	SODM_ECOLI	GTTLQGDLK	34.9	466.756	1140	466.759	327	1442788
P15254	PUR4_ECOLI	LGLALAEDEIDYLQDAFTK	115.6	1063.04	3812.5	1063.04	1715	1159640
P0A6F5	CH60_ECOLI	VGAATEVEMK	51.1	591.281	683	591.277	190	509560
P0A7D4	PURA_ECOLI	ENVTSIIGNGVVLSPAALMK	25.9	1007.06	2474	1007.05	1300	477324
P08200	IDH_ECOLI	GMEGAINAK	39.1	519.241	457.5	-1	131	-1
P69828	PTKA_ECOLI	SGISFVDR	64	440.73	1728	440.733	571	1111425
P0A991	ALF1_ECOLI	VMIDNNRPPAVLR	32.3	547.957	1212	547.961	478	487818
P0A955	ALKH_ECOLI	VLEVTLR	50.2	415.261	2089	415.26	611	291690
P0AD12	YEEZ_ECOLI	TTQDGVEAAR	49.6	524.257	461	524.257	158	319390
P09831	GLTB_ECOLI	MGISTIASYR	79	549.784	1203.5	549.785	677	532190
P09151	LEU1_ECOLI	DIDVAAESLK	59.1	530.78	1556	530.779	620	833889
P15254	PUR4_ECOLI	DNAAVMEGSEVGR	27.9	741.322	1020	-1	299	-1
P04949	FLIC_ECOLI	TITYTDSSGAASSPTAVK	64.3	878.934	1579.5	878.935	426	637007
P0A9W3	YJJK_ECOLI	IANLSGGER	46.4	458.746	670	458.749	254	489036
P00968	CARB_ECOLI	SLAEQGVTK	48.2	466.756	715	466.756	205	314078
P38038	CYSJ_ECOLI	HIEIDLGDSGMR	35.6	448.219	1772	448.216	517	1440166
P31663	PANC_ECOLI	VDLVFAPSVK	27.6	537.813	2429	537.818	891	429686
P08660	AK3_ECOLI	SDIPVFVGSSK	57.7	568.303	1961	568.309	724	1106932
P00490	PHSM_ECOLI	QFQEALSR	33.5	489.754	1007.5	489.758	526	515330
P27302	TKT1_ECOLI	AINEDAAGNYIHYGVR	34.1	588.288	1546	588.294	670	673068
P0A7Z4	RPOA_ECOLI	AATILAEQLEAFVDLR	58.5	880.483	2635.5	880.479	1148	2297824
P30125	LEU3_ECOLI	GAAAVSTDEMGDIIAR	25.6	575.271	1523	575.276	497	1008222
P04805	SYE_ECOLI	DDGYLPEALLNYLVR	32.3	875.954	3058.5	875.959	1510	2552944
P0AC53	G6PD_ECOLI	LLPSLYQLEK	33.6	602.353	2182	602.354	971	12038368
P23721	SERC_ECOLI	AELLYGVIDNSDFYR	84.2	887.936	2379	887.935	1251	476914
P36683	ACON2_ECOLI	IEIPGCSLCMGNQAR	59.6	956.404	2682	956.4	788	1722736
P07395	SYFB_ECOLI	FVPDTQAPLGIR	48.1	657.364	2412	657.37	776	867796
P17169	GLMS_ECOLI	HGPLALIDADMPVIVVAPNNELLEK	46.3	939.163	3812	939.162	1043	555934
P36938	PGM_ECOLI	TLVSSAMIDR	37.5	620.307	1179.5	620.301	504	954844
P17169	GLMS_ECOLI	GDQYPIALEGALK	26.8	687.867	2191	687.87	931	1403416
P0AD61	KPYK1_ECOLI	MLDAGMNVMR	49	642.782	1462.5	642.786	561	478392
P23721	SERC_ECOLI	AQIFNFSSGPAMLPAEVLK	37.4	674.024	3063.5	-1	1335	-1
P15288	PEPD_ECOLI	NLALLLDSVANDK	50.1	693.385	3533	693.385	1015	1868608
P0A9Q7	ADHE_ECOLI	AVTNVAELNALVER	94.4	749.915	2583	749.92	970	1682664
P0A7G6	RECA_ECOLI	IVEIYGPESSGK	29.3	639.832	1368	639.837	559	402892
P76119	YNCI_ECOLI	SAEGVSIR	30.8	409.722	1853	409.723	380	484017
P0A7L0	RL1_ECOLI	VAVFTQGANAEAAK	58.7	688.862	1436	688.865	458	18060640
P07003	POXB_ECOLI	ELVEFAGK	28.6	446.742	1456	-1	603	-1
P0A9B2	G3P1_ECOLI	SDIEIVAINDLLDADYMAYMLK	25.6	1332.14	3021	1332.12	1339	623104
P05793	ILVC_ECOLI	VVIVGCGAQGLNQGLNMR	48.7	712.678	2188	712.683	708	1272980
P08839	PT1_ECOLI	ISADQVDQEVER	100.8	694.836	1657	694.841	507	5427856
P0A6E4	ASSY_ECOLI	IGQLTMR	33.5	483.249	692.5	-1	235	-1
P00957	SYA_ECOLI	TGDIGLFR	38.3	439.74	1900.5	-1	875	-1
P0A7T7	RS18_ECOLI	FTAEGVQEIDYK	79.2	700.341	1212.5	700.342	650	6823360
P21165	PEPQ_ECOLI	IEALKPFGGIR	34.8	400.908	1784	-1	726	-1
P36683	ACON2_ECOLI	MLEEYR	27.1	420.7	1434	420.696	400	236084
P0AEM9	FLIY_ECOLI	QNVQGVDVR	42	507.77	820	507.768	278	392688
P0A8F0	UPP_ECOLI	ISVVGMYR	36.8	536.27	1492.5	536.268	460	379776
P09169	OMPT_ECOLI	VYLAEEGGR	70	497.254	1250.5	497.255	333	700397
P00934	THRC_ECOLI	ADLPLLSHNLPADFAALR	30.5	645.355	4040	645.359	1313	664664
P0A9S3	GATD_ECOLI	SVVNDTDGIVR	61.8	587.807	1591	587.808	483	610026
P60624	RL24_ECOLI	DDEVIVLTGK	28.4	544.795	2358.5	544.792	677	568306
P0ABA0	ATPF_ECOLI	QVAILAVAGAEK	84.1	585.348	1525.5	585.353	746	1390322
P06968	DUT_ECOLI	GQDSFTIQPGER	53.2	667.82	1340.5	667.821	533	571942
P36683	ACON2_ECOLI	AAEGIAPKPLDANQMAALVELLK	52.4	837.45	2627	837.447	853	2398080
P25437	FRMA_ECOLI	IIAIDTNPK	36.2	492.79	887.5	492.785	480	1721666
P0A6W9	GSH1_ECOLI	SMIDTGIGGTGK	35	642.302	1212	642.305	373	280423
P0A850	TIG_ECOLI	INPAGAPTYVPGEYK	45.7	788.904	1798	788.912	603	10750016
P0A9M8	PTA_ECOLI	ANSSTTTAAEPLK	69.2	645.83	850.5	645.837	233	663626
P21888	SYC_ECOLI	IFNTLTR	46.2	432.75	1307.5	432.754	497	387283
P24251	CRL_ECOLI	FTALGPYIR	37.5	519.293	2496	519.288	804	493282
P0ACJ8	CRP_ECOLI	VGNLAFLDVTGR	59.5	631.349	3129	631.347	1010	2082944
P0AGE9	SUCD_ECOLI	MIGPNCPGVITPGECK	55	968.416	1581.5	968.413	662	373316
P37666	GHRB_ECOLI	GPVVDENALIAALQK	64.2	769.433	2260	769.437	1155	1927192
P0ACG1	STPA_ECOLI	FTDVNGETK	39.1	505.743	733.5	505.742	210	404442
P21169	DCOR_ECOLI	VVTNALLTR	27.3	493.803	1287	493.802	532	1649754
P76268	KDGR_ECOLI	LFELGAR	26.6	403.232	2333	403.232	711	742878
P0A6E4	ASSY_ECOLI	GDSVFSPDDR	51.5	547.741	1315.5	547.746	437	447695
P0ADY3	RL14_ECOLI	FDGNACVLLNNNSEQPIGTR	84.6	1161.53	976	1161.53	791	596112
P25714	OXAA_ECOLI	TDVLDLTINTR	51.7	630.843	2287	630.84	967	393071
P00861	DCDA_ECOLI	ACSNIHILR	42	396.199	622.5	396.202	343	464186
P0ADE8	YGFZ_ECOLI	VLLGVAGFQAR	63.8	565.838	1530.5	565.832	882	9466112
P0A9Q7	ADHE_ECOLI	LVAMGGIGHTSCLYTDQDNQPAR	30.7	869.73	1544.5	869.736	697	290671
P0A968	CSPD_ECOLI	AGQSVQFDVHQGPK	29.1	499.92	721	499.916	415	309549
P0AG67	RS1_ECOLI	SESAIPAEQFK	50.3	603.804	1561	603.807	495	7220128
P37747	GLF_ECOLI	MLEGVDVK	36.5	519.254	953	519.25	363	391828
P0A940	YAET_ECOLI	IEPGELYNGTK	39.7	610.812	1727	610.806	523	1906232
P25665	METE_ECOLI	SDWDAYLQWGVEAFR	49.7	614.953	2714	-1	1150	-1
P36683	ACON2_ECOLI	MQPGITLR	33.4	531.775	1396	531.781	414	501300
P02925	RBSB_ECOLI	ILLINPTDSDAVGNAVK	55.5	870.481	1714.5	870.486	759	6632192
P0AEC5	BARA_ECOLI	DGDIMILR	30.8	466.747	968	466.744	509	312084
P0A940	YAET_ECOLI	SYYLDR	25.2	408.698	1046	408.697	422	361419
P08200	IDH_ECOLI	SLNVALR	31.2	386.737	1310.5	386.734	465	442466
P06715	GSHR_ECOLI	LVCVGSEEK	34.4	562.26	713	562.259	277	466248
P06971	FHUA_ECOLI	GPVSVLYGK	46.5	460.266	1960	460.264	566	457001
P06959	ODP2_ECOLI	QEAAAPAPAAK	43.2	512.775	294	512.777	340	327201
P63284-1	CLPB_ECOLI	ALANFMFDSDEAMVR	60.1	1005.92	1580	1005.93	686	333620
P0A6D3	AROA_ECOLI	LNFAEIATYNDHR	35.2	521.923	2052	-1	842	-1
P69441	KAD_ECOLI	NGFLLDGFPR	42.1	568.298	2995	568.303	1088	878734
P24182	ACCC_ECOLI	NALQELIIDGIK	57.7	663.885	3704.5	663.886	1015	2307504
P19319	NARZ_ECOLI	DDGSYVPGR	25.2	483.22	2793.5	483.219	889	280322
P30958	MFD_ECOLI	LPDLAVQAQQK	48.1	605.843	1399.5	605.837	580	681764
P05791	ILVD_ECOLI	LVAEQIEAAGGVAK	112.9	678.38	1839	678.38	638	2131176
P37689	GPMI_ECOLI	QMGNSEVGHVNLGAGR	33.4	591.61	896	591.611	326	304930
P0A9C3	GALM_ECOLI	WQIVNQNDR	41.6	586.794	1283	586.793	525	738720
P0AEK2	FABG_ECOLI	AGLIGFSK	41.9	396.734	2027.5	396.733	667	305434
P37330	MASZ_ECOLI	VAFINTGFLDR	29.7	626.838	2536	626.833	1036	672620
P07813	SYL_ECOLI	YLDGVTVR	38.3	461.753	1650	461.754	522	796001
P0A9P0	DLDH_ECOLI	AGVEVDDR	45.9	430.709	617.5	430.709	206	3307444
P00968	CARB_ECOLI	EVIPPYYSVK	42	597.824	2166.5	597.825	699	1138702
P0AD96	LIVJ_ECOLI	ANSVDTVMGPLTWDEK	42.4	881.919	2614.5	881.925	1116	721284
P04425	GSHB_ECOLI	LGIVMDPIANINIK	45	829.454	2394	829.447	1007	553022
P0ADW3	YHCB_ECOLI	DYSEGASGLLR	78.9	584.286	1767	584.289	693	995570
P0A9C3	GALM_ECOLI	IIASEFLADDDQR	42	746.867	1581	746.865	853	2801448
P37765	RLUB_ECOLI	EIESIIEAGR	58.7	558.798	1962	558.803	702	3811860
P00968	CARB_ECOLI	GLMNVQFAVK	51.2	627.323	1104	627.321	621	1389932
P16659	SYP_ECOLI	TIAELVEQFNLPIEK	33.8	581.989	2545	581.991	1454	424375
P0AFK9	POTD_ECOLI	LINFLLRPDVAK	29.4	466.954	1780.5	466.952	1368	311904
P46853	YHHX_ECOLI	YGIDQQETSLK	54.8	641.32	1739.5	641.324	495	1280044
P06959	ODP2_ECOLI	FGEIEEVELGR	71.6	639.322	1659	639.327	878	7928624
P0C0L7	PROP_ECOLI	EGLQDGPK	25.8	422.214	1122.5	422.212	397	336352
P69441	KAD_ECOLI	LVTDELVIALVK	67.5	656.908	2805	656.914	1354	1286220
P63284-1	CLPB_ECOLI	VIGQNEAVDAVSNAIR	64.7	552.629	2141	-1	817	-1
P0A9Q7	ADHE_ECOLI	MAVAESGMGIVEDK	45	865.877	1263	865.879	384	395100
P30125	LEU3_ECOLI	LYQGLEAFCPLR	48	785.381	2191	785.38	1072	871612
P0A9G8	MODE_ECOLI	GGGGAVLTR	25.3	394.225	962	394.223	268	345565
P0A7W7	RS8_ECOLI	AAVTMPSSK	27.7	446.234	452.5	446.235	253	564695
P45578	LUXS_ECOLI	AAMEDVLK	45.2	512.246	905.5	512.25	267	444846
P27298	OPDA_ECOLI	DGDHYATLNTAQK	27	478.56	808	-1	307	-1
P69829	PTSN_ECOLI	ALEIISELAAK	76.1	579.342	2857	579.337	1085	610494
P38038	CYSJ_ECOLI	VFIEHNDNFR	33.5	430.879	1207.5	-1	578	-1
P0ABK5	CYSK_ECOLI	LMEEEGILAGISSGAAVAAALK	60.2	701.045	2572.5	701.048	1455	894366
P0A7L0	RL1_ECOLI	VGTVTPNVAEAVK	25.9	642.861	1704.5	642.868	508	17932608
P0ACJ0	LRP_ECOLI	VGLSPTPCLER	25.7	666.326	1755.5	666.332	583	1541528
P0A940	YAET_ECOLI	VTIPGSDNEYYK	48.1	693.333	1509	693.33	609	770938
P00956	SYI_ECOLI	GAELELLR	59.8	450.761	2258.5	450.766	764	748603
P36683	ACON2_ECOLI	WMIAEGYGDR	64	599.271	1991.5	599.267	808	892366
P0A796	K6PF1_ECOLI	AVAIENLK	37.3	429.258	1508	429.261	447	628246
P0A715	KDSA_ECOLI	CDGPSALPLAK	41.6	616.294	1379.5	616.295	599	542718
P09831	GLTB_ECOLI	VTNYFEFIAR	41.5	630.325	2061	630.328	1086	854848
P76558	MAO2_ECOLI	ISYNLLR	35.1	439.758	1658.5	439.756	685	249397
P0A7D4	PURA_ECOLI	AEAVDYQK	39.1	462.227	637.5	462.23	183	412757
P0A7E5	PYRG_ECOLI	GLDAILVPGGFGYR	31.2	717.891	2954	717.897	1200	473350
P60723	RL4_ECOLI	DATGIDPVSLIAFDK	83.6	781.409	2248.5	781.416	1329	21181824
P0ACA3	SSPA_ECOLI	DSFLASLTEAER	68.9	669.83	3263.5	669.836	1114	373502
P60785	LEPA_ECOLI	IDLPAADPER	47.2	548.785	1456	548.79	583	641936
P00861	DCDA_ECOLI	VDSVSLGEIER	39.4	602.314	1240.5	602.319	685	802316
P64574	YGHW_ECOLI	ENNSCSTLR	27.3	592.245	638	-1	170	-1
P0AG48	RL21_ECOLI	MYAVFQSGGK	50	544.266	1538.5	544.267	606	1152481
P0ADC1	RLPB_ECOLI	AAEQLIR	25.1	400.735	549.5	400.731	303	296050
P46130	YBHC_ECOLI	IGLSLDGGMSPADWR	27.1	787.885	2877.5	787.89	1183	693416
P0A867	TALA_ECOLI	HLVDLYQQQGVEK	27.8	519.607	1432	519.604	572	266542
P15877	DHG_ECOLI	TGNIFVLDR	49.2	517.785	2004.5	-1	831	-1
P07001	PNTA_ECOLI	NVTVMAMDSVPR	59.2	660.326	1668	660.332	753	716388
P0A786	PYRB_ECOLI	QALLALVLNR	56	555.853	2166	555.857	1141	574770
P16703	CYSM_ECOLI	STLEQTIGNTPLVK	33.9	750.917	2019	750.912	832	832940
P0AG67	RS1_ECOLI	DTLHLEGK	37.9	456.743	861	456.744	421	387088
P0AFG8	ODP1_ECOLI	EQVAYYK	25.7	450.727	840.5	-1	285	-1
P75914	YCDX_ECOLI	ILNVSPR	29.9	399.745	663	399.743	373	549022
P07118	SYV_ECOLI	TAISDLEVENR	71.7	623.817	1621.5	623.82	596	819008
P16703	CYSM_ECOLI	AALSMIVEAEK	53.8	654.831	1094	654.826	599	609808
P00350	6PGD_ECOLI	AAVLPANLIQAQR	77.6	682.904	2240.5	682.91	817	3465408
P35340	AHPF_ECOLI	MGEIIIDAK	47.6	495.27	2325.5	495.27	663	575132
P0A6N1	EFTU_ECOLI	AGENVGVLLR	49.2	514.298	2093	514.302	644	35618784
P0AB91	AROG_ECOLI	NYQNDDLR	36.4	519.236	821	519.232	323	408579
P0A8V2	RPOB_ECOLI	STGSYSLVTQQPLGGK	29.6	541.618	1146	541.613	645	457175
P0A6M8	EFG_ECOLI	VYSGVVNSGDTVLNSVK	49.4	579.972	2430	579.978	799	597294
P63284-1	CLPB_ECOLI	LVGAPPGYVGYEEGGYLTEAVR	35.6	766.386	3304.5	766.394	632	12440320
P09831	GLTB_ECOLI	EAHVMSLATSIGR	30.4	506.918	894.5	506.917	488	544598
P26646	YHDH_ECOLI	LGYQVVAVSGR	68	574.825	2082	574.827	547	894280
P0AEE5	DGAL_ECOLI	ALAINLVDPAAAGTVIEK	90.5	883.507	2561.5	883.504	1102	493240
P33363	BGLX_ECOLI	DAFVTELLK	27.8	518.29	3522	518.29	963	387375
P0A910	OMPA_ECOLI	LGYPITDDLDIYTR	57.5	827.92	2849	827.926	897	1822152
P41409	RIHA_ECOLI	AITSSAGNQTPEK	30.7	652.328	554	-1	141	-1
P0A6Q3	FABA_ECOLI	EDLLASGR	38.2	430.727	1510	430.723	421	1317202
P0ADE6	YGAU_ECOLI	ATVTGDGLSQEAK	79.8	638.823	1071.5	638.822	376	3893752
P25665	METE_ECOLI	LWVNPDCGLK	32.2	652.81	2092	652.813	758	561550
P0ADG7	IMDH_ECOLI	YFQSDNAADK	32.2	579.757	636.5	579.76	310	309069
P52697	6PGL_ECOLI	YLIAAGQK	28.6	432.253	678.5	432.257	366	498992
P0A6M8	EFG_ECOLI	LHFGSYHDVDSSELAFK	37.9	651.311	2091.5	651.317	837	921648
P0A7A9	IPYR_ECOLI	LVAVPHSK	37.5	425.761	488.5	-1	185	-1
P00363	FRDA_ECOLI	GDVVYLDLR	57	525.285	2092	525.29	829	439607
P0A6A6	LEUC_ECOLI	AGLVAPDETTFNYVK	53.9	812.914	3625	812.922	879	12467584
P05458	PTRA_ECOLI	TAYFVDAPYQVDK	33.7	758.87	2006	758.869	737	553588
P0A8J8	RHLB_ECOLI	ILDEFTR	26.6	447.24	1792	447.237	663	1424691
P76372	WZZB_ECOLI	NLQDSLR	31	423.227	1426.5	423.227	386	698974
P0A8W8	YFBU_ECOLI	MMTMLDPANAER	34.5	910.862	864.5	910.871	329	307266
P52643	LDHD_ECOLI	SNDVIQDDVFR	47.4	654.315	1930	654.321	646	1043868
P0ACB2	HEM2_ECOLI	QALDAAGFK	46.1	460.745	907.5	460.743	492	671244
P0A9A2	FTNB_ECOLI	LNSLEELFQK	25.9	610.83	1068	610.83	583	1213400
P64596	YRAP_ECOLI	VTTAFTFIK	27.8	514.295	1511	514.298	772	1081104
P68187	MALK_ECOLI	FVAGFIGSPK	71.8	511.787	2234.5	-1	742	-1
P08997	MASY_ECOLI	GIPADLEDR	44.7	493.251	1604	493.252	489	800806
P00956	SYI_ECOLI	IGVTDYTILGTVK	72.6	690.393	2610.5	690.388	1035	4252928
P0A927	TSX_ECOLI	FGPQIR	35.9	359.206	727.5	359.207	407	313166
P0ABC7	HFLK_ECOLI	SDNGASNLLR	51.1	523.765	1372	523.76	407	900619
P0A903	NLPB_ECOLI	SATDAANAAQNR	42.8	595.281	463	595.282	159	325718
P0ADY1	PPID_ECOLI	GGDFAALAK	53.6	425.227	1585	425.226	482	334450
P0A8M0	SYN_ECOLI	TNLIGAVAR	41.8	457.774	1782	457.775	538	678315
P07014	DHSB_ECOLI	YNPDVDDAPR	46.3	581.262	1130.5	581.264	329	1195832
P08839	PT1_ECOLI	ASAQLETIK	52.5	480.772	1128	480.774	324	1220875
P03841	MALM_ECOLI	STFISSVK	25.2	434.742	1495	434.747	443	620982
P00350	6PGD_ECOLI	GDIIIDGGNTFFQDTIR	37.2	627.983	2856	627.98	1238	324602
P35340	AHPF_ECOLI	VHVDEYDVDVIDSQSASK	57.1	669.317	1332.5	669.313	729	716486
P0A998	FTNA_ECOLI	LFDYLTDTGNLPR	35.5	762.888	3536	762.894	1127	473496
P0A7I4	RF3_ECOLI	TLTAVDCCLMVIDAAK	78.8	1067.46	1692.5	1067.47	941	420450
P0AFF6	NUSA_ECOLI	AGALIMAAR	27.5	510.77	815	510.773	331	814550
P23843	OPPA_ECOLI	NMYIVK	26.9	384.21	1106	384.206	420	296214
P00959	SYM_ECOLI	SAYPDPQALIGR	46.8	644.338	2010.5	644.342	871	2707584
P0A910	OMPA_ECOLI	AQGVQLTAK	56.8	458.267	421	458.264	237	310152
P0A9C5	GLNA_ECOLI	GGYFPVPPVDSAQDIR	43.6	859.431	2511	859.439	943	7198208
P31802	NARP_ECOLI	VNQYLR	33.5	396.722	941	-1	330	-1
P0AG16	PUR1_ECOLI	ISVYSAR	26.5	398.222	942.5	398.223	336	319928
P0ADR8	YGDH_ECOLI	IIIDDAAEVAR	95	593.327	1706.5	593.323	683	698666
P02943	LAMB_ECOLI	LSLAATR	26.1	366.224	1225.5	366.224	466	471222
P30850	RNB_ECOLI	DVGDWLYAR	37	547.767	2448	547.762	1012	1166512
P07395	SYFB_ECOLI	LNEVEFR	32.8	453.738	1329	453.736	474	388304
P16659	SYP_ECOLI	NVVAGDPSPDGQGR	86.3	684.829	887	684.829	240	724282
P21179	CATE_ECOLI	VVDQLAHIDLTLAQAVAK	31.6	635.698	1942	635.696	1386	335126
P37689	GPMI_ECOLI	ILINSPK	31.2	392.75	1173	392.746	375	232632
P0A9P0	DLDH_ECOLI	EDGIYVTMEGK	27.6	694.807	1111	694.807	420	383594
P0A6R0	FABH_ECOLI	MVDTSDEWIVTR	33.4	799.863	1422.5	799.86	807	685518
P39831	YDFG_ECOLI	AVLPGMVER	35.4	559.788	1089.5	559.791	406	450462
P0A9W3	YJJK_ECOLI	TLGADALEPK	26.6	507.777	1456.5	507.781	516	365291
P0AFF6	NUSA_ECOLI	EILAVVEAVSNEK	100.6	700.885	2020	700.889	1053	1263636
P0A6F1	CARA_ECOLI	SLFDGTLQGIHR	25.4	448.574	1569	448.571	891	363903
P00893	ILVI_ECOLI	TVTADIPIVGDAR	34.2	664.364	2163.5	664.37	846	1962184
P0ADZ7	YAJC_ECOLI	GDEVLTNGGLVGR	35.5	643.839	1950	643.84	618	3025224
P15640	PUR2_ECOLI	VIEFNCR	30.2	520.736	1176	-1	458	-1
P06149	DLD_ECOLI	SWLVDYFK	34.4	529.271	3894	529.276	1083	1706308
P05791	ILVD_ECOLI	GIQLQVSDAELAAR	66.2	735.899	2095	735.905	687	1928400
P76558	MAO2_ECOLI	APECFYIEQK	32.9	694.305	1499.5	694.3	369	386424
P06959	ODP2_ECOLI	QEAAPAAAPAPAAGVK	46.3	710.383	541.5	710.387	264	2815176
P04805	SYE_ECOLI	VAVTGAGQSPALDVTVHAIGK	27.5	664.369	1824.5	664.363	747	841482
P0ACY1	YDJA_ECOLI	SGALTESPVVR	37	558.306	1412.5	558.309	414	816806
P0A9D8	DAPD_ECOLI	QGAFIAR	35	381.716	836.5	381.718	304	308796
P67603	YQFB_ECOLI	FQDDILAGR	25.7	517.767	1672.5	517.77	672	1366668
P22256	GABT_ECOLI	VFEQENLLQK	66.4	624.335	1249.5	624.34	676	654570
P0ABU2	ENGD_ECOLI	GEGLGNQFLTNIR	55.5	709.873	2163	709.877	904	1580932
P07001	PNTA_ECOLI	AIVEAAHEFGR	35.5	400.544	904.5	400.544	477	1393787
P24182	ACCC_ECOLI	IAAGQPLSIK	34.3	499.306	1763.5	499.308	465	660825
P02930	TOLC_ECOLI	TDKPQPVNALLK	27.4	441.926	1278	441.93	469	593130
P00509	AAT_ECOLI	ANYSNPPAHGASVVATILSNDALR	42.9	813.419	3431.5	813.426	1070	531038
P0A6A6	LEUC_ECOLI	VAPGVQALVVPGSGPVK	38.2	525.647	1415.5	-1	766	-1
P37902	GLTI_ECOLI	AVAFMMDDALLAGER	34.5	952.425	1494	952.417	822	911768
P69783	PTGA_ECOLI	DTGTIEIIAPLSGEIVNIEDVPDVVFAEK	30.3	1028.54	3364	1028.53	1739	463846
P25665	METE_ECOLI	QAIVEQER	32.5	486.759	697	486.758	200	1389120
P04846	NLPA_ECOLI	EGATVAIPNDPTNLGR	35.8	812.918	1315.5	812.925	736	1750104
P0A836	SUCC_ECOLI	LVQQFTK	45.3	432.253	1096.5	432.251	287	756094
P06988	HISX_ECOLI	TVNDILDNVK	61.8	565.806	2393	565.809	754	708552
P0ACD4	NIFU_ECOLI	VNDEGIIEDAR	56	615.802	1751	615.805	524	1573694
P0A6P1	EFTS_ECOLI	VLDAAVAGK	62.3	422.25	1115.5	422.25	292	456334
P21889	SYD_ECOLI	GVDLGDFPVMTFAEAER	46.2	667.641	2705	-1	1350	-1
P0A7I4	RF3_ECOLI	TFAIISHPDAGK	27	419.559	940	419.56	519	310548
P00509	AAT_ECOLI	TAQTPGGTGALR	70.5	565.302	812	565.307	240	520698
P37191	GATZ_ECOLI	YSLSDR	30	370.682	1018	370.68	364	248827
P15254	PUR4_ECOLI	LSANWMAAAGHPGEDAGLYEAVK	38.1	835.723	1423.5	835.721	801	351237
P0AAI3	FTSH_ECOLI	LLDNLLTK	27.9	465.287	1553	-1	879	-1
P0A7L8	RL27_ECOLI	FGGESVLAGSIIVR	72.1	702.896	2021.5	702.901	989	577135
P08839	PT1_ECOLI	AVAEACGSQAVIVR	58.8	767.379	1352	767.381	414	5086736
P23865	PRC_ECOLI	QFDLDQAFSAK	44.2	635.309	2958	635.306	979	848388
P37657	YHJS_ECOLI	IPEPMR	28.1	445.217	1595	445.219	581	337428
P07118	SYV_ECOLI	GFLQTLAR	42.1	453.264	2465.5	453.268	792	326482
P0AC53	G6PD_ECOLI	GIQALFVR	31.9	452.274	2426.5	-1	906	-1
P0A870	TALB_ECOLI	LAEGIR	27	329.698	516	329.697	201	297695
[truncated: 2,334 more rows]

## Sheet: Comment
The file represents peptide identifications obtained after Mascot search of all IT LC-MS/MS data and alignment to master FTICR LC-MS dataset
It contains protein identification and accession numbers in UniProt format, peptide sequence,
ion score from Mascot database search for each peptide identification, predicted m/z, predicted scan number,
measured m/z (the value might be "-1" in case if there was no match found in master dataset during the alignment),
actual scan number and intensity of peak acquired from FTICR (might be also -1 in case if there was no match
found with master dataset).
