# Supplementary material for: Protein expression dynamics during Escherichia Coli glucose-lactose diauxie
Source: BMC Microbiol. 2011 Jun 1;11:126. doi: 10.1186/1471-2180-11-126 (PMC3121593; doi:10.1186/1471-2180-11-126)
Supplement: Additional file 2 — Summarized peak intensities. The file provides absolute intensities for a list of all identified proteins in each experiment at each time point. [file 1471-2180-11-126-S2.XLS]

## Sheet: Intencities
Protein UniProt AC	Protein UniProt ID	-90	-30	0	10	20	30	40	60	90		-100	-70	-40	-30	-20	-10	0	10	20	30		-60	-30	-20	-10	0	10	20	30	40	60
P09831	GLTB_ECOLI	626000000	591000000	506000000	469000000	398000000	376000000	315000000	355000000	372194621		293000000	354000000	335000000	329000000	503000000	439000000	393000000	375000000	319000000	462000000		366000000	444000000	472000000	421000000	407000000	334000000	470000000	350000000	347000000	409000000
P0A8V2	RPOB_ECOLI	344000000	348000000	256000000	251000000	185000000	211000000	200000000	174000000	152000000		143000000	176000000	166000000	142000000	257000000	240000000	231000000	191000000	185000000	296000000		197576762	202000000	283000000	237000000	198000000	215000000	253000000	242000000	191000000	195000000
P36683	ACON2_ECOLI	509000000	488000000	399000000	357000000	243000000	279000000	238000000	266000000	219000000		273000000	261000000	374000000	306000000	462000000	408000000	321000000	354000000	278000000	461000000		331000000	292000000	432000000	358000000	336000000	316000000	434000000	295000000	322000000	281000000
P0A6M8	EFG_ECOLI	758000000	608000000	474000000	459000000	343000000	380000000	378000000	344000000	336000000		326000000	307000000	391000000	399000000	585000000	414000000	396000000	361000000	370000000	587000000		414000000	406000000	503000000	477000000	334000000	406000000	471000000	460000000	487000000	445000000
P0AFG8	ODP1_ECOLI	448000000	464000000	343000000	293000000	213000000	210000000	198000000	212000000	260000000		237000000	256000000	258000000	212000000	496000000	387000000	322000000	320000000	189000000	375000000		260000000	296000000	361000000	294000000	263000000	286000000	397000000	245000000	312000000	291000000
P0A8T7	RPOC_ECOLI	450000000	392000000	415000000	425545725	313788058	413000000	325000000	337000000	222000000		293000000	471000000	410000000	218000000	394000000	485000000	416000000	384000000	313000000	483000000		240000000	302000000	454000000	370000000	378000000	350000000	439000000	370000000	312000000	278000000
P25665	METE_ECOLI	1140000000	982000000	643000000	582000000	440000000	381000000	341000000	342000000	360000000		425000000	429000000	525000000	552000000	700000000	514000000	484000000	560000000	367000000	614000000		540000000	585000000	572420667	513000000	433000000	386000000	453000000	398000000	444000000	395000000
P00957	SYA_ECOLI	205000000	218000000	175000000	196000000	122000000	166000000	155000000	165000000	101000000		125000000	120000000	144000000	126000000	201000000	215000000	168000000	171000000	130000000	343000000		168000000	133000000	302000000	214000000	172000000	166000000	282000000	178000000	175000000	183000000
P05793	ILVC_ECOLI	1160000000	1380000000	957000000	795093778	639000000	579000000	582000000	509000000	591000000		563000000	454000000	656000000	691000000	1060000000	882000000	706000000	787000000	572000000	963000000		705000000	778000000	942000000	742297524	598000000	663000000	836000000	649000000	742000000	683000000
P0ABB0	ATPA_ECOLI	322000000	334000000	224000000	214000000	146152794	158000000	182000000	127000000	158000000		160000000	132000000	169000000	224000000	289000000	260000000	174000000	196000000	135133538	294000000		189718941	207000000	271000000	201000000	176000000	176000000	246000000	184000000	212000000	202000000
P0A9Q7	ADHE_ECOLI	213087575	260000000	165000000	175000000	113000000	175000000	136000000	207000000	146000000		78000000	120000000	104945601	78100000	148000000	161000000	159000000	109000000	110000000	186000000		110000000	114000000	175000000	168000000	132115130	147000000	141000000	152000000	112000000	114000000
P00968	CARB_ECOLI	350000000	274000000	318000000	270000000	170000000	259000000	175000000	207000000	149000000		198000000	276000000	200000000	147000000	332000000	247000000	296000000	223000000	180000000	265000000		212000000	257000000	274000000	273000000	212000000	242000000	238000000	240000000	212000000	239000000
P0A940	YAET_ECOLI	171891630	182000000	149000000	155000000	98300000	150000000	131000000	131000000	114000000		85128877	106000000	102000000	100000000	160000000	144000000	149000000	101000000	112000000	199000000		108000000	116000000	193000000	138000000	132000000	139000000	168000000	123000000	111000000	118200090
P0AG67	RS1_ECOLI	867000000	846000000	611000000	531000000	415000000	364000000	432000000	357000000	433000000		361000000	305000000	415000000	322000000	672000000	561000000	515000000	492145305	425000000	622000000		527000000	483000000	560000000	546000000	356000000	504000000	502000000	480000000	564000000	521000000
P0A6F5	CH60_ECOLI	316000000	320000000	256000000	253000000	184000000	210000000	231000000	194000000	175000000		182000000	149000000	151000000	159000000	261000000	309000000	243000000	204000000	203000000	277000000		181000000	194000000	385000000	221000000	295000000	196000000	319000000	236000000	193000000	180000000
P00956	SYI_ECOLI	223000000	211000000	163000000	143000000	127000000	135000000	137000000	139000000	121000000		110000000	131000000	134000000	102000000	175000000	159000000	139000000	121000000	82300000	124000000		86000000	120000000	153000000	159000000	124000000	135000000	136000000	184000000	118000000	106000000
P09373	PFLB_ECOLI	237000000	280000000	203000000	186000000	132000000	196000000	189000000	164944236	172000000		127000000	128000000	143000000	115000000	206000000	213000000	203000000	154000000	166000000	214000000		161000000	159000000	224000000	207000000	149000000	189000000	199000000	209000000	166000000	184000000
P0A6N1	EFTU_ECOLI	4180000000	2890000000	2590000000	2520000000	2010000000	1800000000	1840000000	1570000000	1920000000		1720000000	1570000000	2310000000	1700000000	3220000000	2610000000	2000000000	2640000000	1620000000	2830000000		2050000000	1930000000	2650000000	1990000000	1980000000	1790000000	2480000000	1620000000	2470000000	1700000000
P00370	DHE4_ECOLI	227000000	244000000	165000000	171000000	91700000	145000000	94700000	125000000	129000000		110000000	98900000	177000000	165000000	178000000	237000000	132000000	159000000	91000000	179000000		110000000	127000000	248000000	157000000	182000000	119000000	228000000	111000000	128000000	118000000
P15254	PUR4_ECOLI	130000000	130000000	119000000	131000000	86400000	119000000	102000000	122000000	95000000		96500000	110000000	138000000	92600000	128000000	152000000	146000000	130000000	107000000	123000000		81400000	104000000	199000000	117000000	128000000	125000000	133000000	116000000	102988884	97561407
P15639	PUR9_ECOLI	137000000	141000000	119000000	129000000	88300000	110000000	88500000	98500000	75200000		89900000	89500000	84400000	55300000	109000000	116000000	89900000	118000000	86600000	120000000		104000000	90400000	135000000	96900000	96200000	80000000	104000000	83100000	92300000	85500000
P0AD61	KPYK1_ECOLI	243000000	248000000	170000000	152000000	101000000	147000000	126000000	158000000	131000000		103000000	112000000	143046218	106000000	193000000	178000000	150000000	187000000	110000000	219000000		124000000	122000000	232000000	142000000	131000000	127000000	179839739	158000000	148000000	140000000
P0A6Y8	DNAK_ECOLI	387000000	334000000	253000000	259000000	189000000	202000000	178000000	201000000	168000000		178000000	153000000	240000000	219000000	278000000	279000000	211000000	248000000	179000000	312148016		226000000	235000000	310000000	237000000	251000000	218000000	343000000	227000000	228000000	224000000
P00350	6PGD_ECOLI	165000000	168000000	126000000	132000000	85100000	79100000	68300000	89200000	73000000		65400000	73013795	82300000	92900000	120000000	110000000	87763057	121000000	66200000	122000000		90300000	98000000	135000000	106000000	86200000	66600000	131000000	62600000	92959362	104000000
P0ABB4	ATPB_ECOLI	274000000	326000000	197000000	210000000	155000000	148000000	139000000	119000000	154811384		144000000	146000000	165000000	135000000	219000000	195485607	158000000	160000000	142521499	209000000		161000000	157000000	196000000	168000000	150000000	167000000	195126060	128000000	184000000	160000000
P63284-1	CLPB_ECOLI	160000000	171000000	183000000	198000000	127000000	216000000	131000000	194000000	104000000		121000000	143000000	160000000	106000000	141000000	165000000	138384636	125000000	141000000	95100000		126000000	102000000	108946465	95000000	147000000	133000000	109000000	116000000	113000000	90800000
P0AFG3	ODO1_ECOLI	109000000	109000000	101000000	101000000	52700000	80400000	66800000	71300000	56400000		62200000	75400000	76888712	60386539	106000000	120000000	94300000	87100000	78369969	97800000		74820209	71400000	105000000	88200000	105000000	88300000	87700000	94500000	79756734	66900000
P21889	SYD_ECOLI	81500000	78900000	68300000	97500000	41300000	119000000	85800000	84400000	44700000		46100000	53600000	54500000	50200000	74300000	99300000	101000000	72600000	65600000	97000000		59791623	50200000	112000000	72400000	75300000	96600000	90300000	75800000	63800000	55000000
P0ADY1	PPID_ECOLI	145000000	158000000	90600000	94200000	54300000	48100000	50300000	69700000	66508250		66900000	42500000	94300000	107000000	112000000	84500000	65100000	99000000	45561663	119000000		69100000	76300000	85100000	63500000	65000000	53500000	84800000	52800000	77800000	75100000
P06959	ODP2_ECOLI	269000000	277000000	204000000	206000000	150000000	163000000	139000000	198000000	139000000		157000000	160000000	185000000	167000000	178761128	211693114	152229131	176000000	121000000	149000000		121000000	136000000	179000000	125000000	175000000	120000000	165000000	125635247	137000000	107000000
P00722	BGAL_ECOLI	102000000	72803954	90700000	106000000	80500000	174000000	146000000	174000000	180000000		59277640	86300000	73900000	44700000	91800000	144000000	97300000	99700000	104000000	190000000		67000000	63000000	107000000	78100000	106000000	97100000	127000000	150000000	165305735	203000000
P07395	SYFB_ECOLI	237000000	188000000	184000000	113000000	128000000	141000000	141000000	119000000	102000000		99000000	125000000	127000000	90600000	218000000	230000000	189000000	116000000	156000000	206000000		132000000	134000000	158000000	122000000	103000000	178000000	192000000	181000000	198000000	181000000
P05055	PNP_ECOLI	144000000	157000000	113000000	109000000	80400000	103000000	82100000	79600000	76900000		85200000	98200000	84400000	94000000	119139415	114000000	107000000	119000000	81800000	113000000		95000000	93000000	130000000	104000000	110000000	96900000	110000000	87100000	90800000	85200000
P39180	AG43_ECOLI	107000000	108000000	87900000	104000000	58529958	115000000	56800000	85800000	57100000		102000000	79200000	147000000	123000000	143000000	126000000	87300000	130000000	76500000	149000000		60400000	60100000	93900000	60300000	95600000	65900000	95800000	50100000	60156229	54800000
P0A9P0	DLDH_ECOLI	256000000	284000000	185000000	145000000	101000000	96300000	82100000	94800000	117000000		138000000	111000000	175000000	152000000	207000000	166000000	103000000	187000000	88400000	241000000		122000000	162000000	176404867	117000000	112000000	89600000	173000000	76600000	156000000	130000000
P27302	TKT1_ECOLI	79800000	66577718	61500000	46200000	35300000	32500000	43400000	46800000	46900000		30866133	33500000	43700000	37500000	72100000	61333646	59700000	56900000	43000000	80600000		47753279	46800000	94400000	66100000	58100000	51400000	71500000	54208534	54400000	53300000
P0A825	GLYA_ECOLI	169000000	159000000	104000000	130000000	70900000	89600000	64800000	67900000	49500000		67300000	65400000	69000000	63700000	87500000	97600000	78000000	89100000	60700000	110000000		85100000	71200000	107000000	82100000	84800000	60971773	87800000	77700000	75900000	71300000
P00561	AK1H_ECOLI	393000000	385000000	253000000	237000000	128000000	209343523	152000000	186000000	144000000		144000000	182000000	175000000	105000000	270000000	271000000	186000000	189000000	126000000	227000000		188000000	153000000	281000000	239000000	199000000	184000000	286000000	160000000	170000000	153000000
P0A9G6	ACEA_ECOLI	405000000	461000000	365000000	350000000	270000000	298000000	302000000	298000000	278000000		261000000	214000000	303000000	292000000	445000000	435000000	328477817	452000000	289000000	669000000		301000000	334000000	490000000	306000000	302863771	264000000	630000000	326000000	478000000	392000000
P0A6P9	ENO_ECOLI	418000000	195000000	222000000	263000000	189000000	199000000	198000000	199000000	246000000		196000000	170845370	180000000	178000000	252000000	249000000	227000000	234000000	196000000	340000000		204000000	219000000	230000000	221000000	202412152	176000000	252000000	255000000	290000000	269000000
P08200	IDH_ECOLI	677000000	612000000	505000000	347000000	280000000	260000000	288000000	248000000	340000000		239000000	197000000	239000000	252000000	568000000	404000000	356000000	366000000	271000000	419000000		385000000	365000000	425000000	473000000	325000000	346000000	423000000	360000000	379000000	383000000
P33602	NUOG_ECOLI	55500000	63800000	39800000	48600000	23300000	37500000	27100000	22900000	24300000		25500000	21100000	31000000	26800000	48200000	46600000	37400000	37300000	30083643	44200000		24700000	26800000	50400000	37700000	46200000	29451029	43500000	38500000	33000000	31680990
P0A6P1	EFTS_ECOLI	721000000	431000000	413000000	419000000	313000000	276000000	289000000	243000000	261000000		269000000	282000000	280000000	307000000	457000000	403000000	343000000	395467906	296000000	570000000		348000000	367000000	443000000	386000000	337000000	327000000	462000000	326000000	392000000	349000000
P00509	AAT_ECOLI	211000000	166000000	135000000	99601031	83200000	79600000	88200000	86400000	108000000		94761440	92800000	103000000	106000000	184000000	105000000	98900000	118000000	83999726	183000000		116000000	122000000	128000000	116000000	72081190	98500000	126000000	87300000	109000000	128000000
P0A6E4	ASSY_ECOLI	178000000	173000000	141000000	136000000	109000000	114000000	118000000	104000000	101000000		76900000	98500000	83300000	89600000	188000000	141000000	149000000	86100000	108000000	128000000		135000000	117000000	176000000	139000000	142079336	134816740	165000000	157000000	128000000	113000000
P08839	PT1_ECOLI	188000000	167000000	146000000	139000000	96424926	114000000	90594801	130000000	93400000		108000000	76300000	127000000	79600000	171000000	189926344	117000000	143000000	92342038	187421006		116000000	111000000	191000000	131080543	143000000	120000000	184000000	115000000	133000000	138000000
P0A850	TIG_ECOLI	679000000	578000000	574000000	479000000	345000000	441000000	375000000	422000000	326000000		384000000	318000000	452000000	319000000	494000000	438000000	354000000	479261842	352000000	536000000		374000000	432000000	434000000	443000000	410000000	402000000	409000000	307000000	430000000	392000000
P38038	CYSJ_ECOLI	61100000	83800000	63000000	64600000	42900000	63600000	39900000	55954813	45000000		37300000	44900000	58600000	41200000	51400000	51200000	52200000	50300000	38900000	68600000		39500000	32900000	54500000	42700000	53000000	39900000	46200000	55700000	44800000	46300000
P0A836	SUCC_ECOLI	217000000	230000000	111000000	100097791	91900000	110000000	79200000	63800000	72800000		96400000	82700000	114000000	165000000	197000000	121000000	101904130	126000000	77800000	167000000		123000000	116000000	148000000	121000000	92100000	74200000	133000000	88700000	112000000	81200000
P0A870	TALB_ECOLI	184414704	132000000	97000000	87329381	45000000	54800000	40400000	45412385	63500000		62200000	34400000	72300000	134000000	121441755	81700000	62300000	94900000	51006690	128672688		64900000	73600000	117000000	74600000	70300000	55300000	97200000	65400000	92000000	82500000
P23843	OPPA_ECOLI	107000000	81300000	84200000	65300000	59500000	71400959	37000000	59100000	62600000		51100000	52100000	86500000	55400000	63100000	95600000	54600000	66500000	45900000	88800000		65600000	50900000	86000000	53157523	69200000	48955794	66100000	48776252	54400000	49900000
P25553	ALDA_ECOLI	87514572	88200000	79100000	84749766	61200000	108000000	86000000	69000000	60900000		48700000	49900000	49200000	41100000	94900000	112000000	69400000	71900000	74100000	142000000		60400000	52900000	99500000	68000000	68300000	69000000	98904191	100000000	101000000	86300000
P23721	SERC_ECOLI	309000000	274000000	211000000	178000000	132454158	114000000	121559826	92500000	124000000		115000000	94100000	136000000	119000000	221000000	127000000	137000000	160000000	119000000	217000000		150000000	157000000	195007743	154000000	118000000	125000000	167000000	132000000	157000000	152000000
P13029	CATA_ECOLI	92400000	106000000	63900000	54500000	40600000	47800000	34200000	49500000	38700000		34900000	30700000	52100000	68186619	71700000	67700000	46600000	66300000	39000000	82700000		53500000	46300000	83000000	57800000	51300000	56800000	80400000	57700000	82500000	60000000
P0A9C5	GLNA_ECOLI	173000000	186000000	132000000	150000000	106000000	157000000	150000000	128000000	108000000		95500000	93500000	112000000	58500000	128000000	178000000	157000000	147000000	143000000	248000000		131000000	121000000	259000000	161471457	144000000	169000000	238000000	150000000	176000000	139000000
P0A8N3	SYK1_ECOLI	123000000	111000000	59300000	76456830	47000000	57800000	35195009	54400000	32000000		33000000	56200000	57300000	84000000	77700000	61837607	38700000	45800000	43400000	73700000		36300000	46000000	54000000	40600000	53300000	35000000	52400000	37200000	52800000	37100000
P0A799	PGK_ECOLI	385000000	386000000	302000000	233000000	211000000	236000000	226000000	258000000	231000000		213000000	200000000	231000000	221000000	319000000	232000000	222000000	253000000	200264816	302664742		205000000	246000000	274053386	224000000	244000000	209000000	269000000	205000000	254000000	220844107
P00959	SYM_ECOLI	121000000	110000000	114000000	133000000	79000000	90200000	86900000	135000000	81200000		94000000	87250106	99800000	71500000	113000000	147000000	94600000	109000000	73400000	113000000		79996709	79500000	142175788	97000000	115000000	100354096	124000000	109000000	95300000	80600000
P21179	CATE_ECOLI	54416956	49200000	37191762	44200000	21600000	49300000	44800000	36200000	36715104		27100000	49000000	32300000	26600000	51500000	67600000	53000000	42900000	42400000	52900000		32300000	29000000	77900000	53100000	53700000	57086925	69000000	62100000	38630369	37286537
P0A910	OMPA_ECOLI	1200000000	1240000000	1010000000	1000000000	838000000	902000000	869000000	662000000	718000000		607799385	633000000	692000000	513000000	985000000	906000000	899000000	808000000	823000000	936000000		786000000	763000000	677000000	696000000	706000000	828000000	704000000	483000000	786000000	682000000
P37191	GATZ_ECOLI	70400000	63700000	37100000	26800000	21900000	19100000	20600000	19100000	25678794		17300000	15000000	24300000	43700000	40700000	34300000	25300000	32600000	22400000	47700000		24200000	35600000	33200000	24000000	22900000	25627877	26400000	18700000	29200000	32300000
P17846	CYSI_ECOLI	107000000	91800000	82400000	81400000	57000000	68600000	56400000	60300000	60500000		63100000	64488766	81100000	53300000	98200000	78800000	69100000	67700000	53700000	96600000		57000000	60300000	81200000	76130205	61700000	48600000	81200000	57300000	79500000	57119137
P07118	SYV_ECOLI	49100000	41700000	48500000	46100000	42000000	45900000	44600000	47127576	38000000		55589315	62200000	62300000	45300000	51400000	61700000	57100000	56600000	40400000	28900000		44600000	50800000	44400000	52700000	62900000	51400000	44100000	33600000	42400000	36800000
P04825	AMPN_ECOLI	68400000	64100000	50500000	61500000	35700000	56800000	47300000	39245236	28220071		42300000	39900000	29200000	35500000	62700000	58200000	57800000	41700000	46700000	67000000		31200000	32600000	75500000	70000000	60600000	52400000	51000000	54900000	45500000	45000000
P0ABK5	CYSK_ECOLI	865000000	930000000	535000000	498000000	356000000	269000000	360000000	308000000	452000000		378000000	259000000	448460716	456000000	658000000	557000000	371000000	488000000	325000000	459000000		395000000	439000000	546000000	424000000	298000000	347000000	467000000	336000000	539000000	513000000
P0AES4	GYRA_ECOLI	74000000	54300000	55500000	60100000	40300000	51100000	38800000	44200000	36900000		47600000	47027755	55200000	39300000	60200000	57200000	38100000	55400000	29100000	48400000		31900000	30665733	60776590	36800000	54200000	40000000	58500000	35400000	42000000	29200000
P0AGE9	SUCD_ECOLI	113000000	112000000	81000000	66600000	50500000	58800000	62200000	53200000	41200000		53500000	59400000	64700000	56653766	113000000	82700000	73000000	81200000	53400000	96800000		64000000	76900000	75800000	73300000	63800000	75500000	85800000	67600000	77300000	72300000
P0A9B2	G3P1_ECOLI	476000000	637000000	561000000	356000000	310000000	291000000	160000000	440000000	358000000		369000000	478000000	491000000	477000000	300429292	186000000	204000000	452000000	151000000	343000000		231000000	360000000	197000000	198000000	302000000	192000000	320000000	123000000	171000000	246000000
P0A786	PYRB_ECOLI	675000000	680000000	576000000	481000000	380000000	288592184	289000000	286000000	415000000		340000000	309000000	359000000	390000000	557000000	467000000	418000000	486000000	331000000	556000000		415000000	468000000	527000000	423000000	418000000	364000000	509000000	309000000	409000000	420000000
P08997	MASY_ECOLI	108000000	83600000	85600000	113000000	55200000	80000000	75400000	70500000	64749124		50300000	71400000	53500000	60000000	135000000	116000000	72900000	84000000	64600000	188000000		68647501	76800000	119000000	102000000	97400000	96100000	146631654	106000000	113000000	99700000
P00962	SYQ_ECOLI	73700000	69800000	58527262	81812512	38200000	75900000	46900000	74100000	28300000		45100000	56400000	55350407	47800000	54100000	78600000	53400000	63200000	35196675	50700000		36800000	45200000	60700000	59759594	83000000	45700000	58900000	43800000	49100000	38600000
P0A7Z4	RPOA_ECOLI	169000000	181000000	99400000	134000000	72000000	65200000	71300000	72500000	70800000		84200000	86481278	99400000	97000000	122000000	114000000	106000000	107000000	53900000	134000000		74700000	82100000	115000000	79300000	120000000	70400000	111000000	89400000	97500000	115000000
P61889	MDH_ECOLI	392000000	133432150	301000000	275000000	236000000	214000000	236000000	198000000	199000000		197000000	214000000	221000000	317000000	310000000	257000000	272000000	253000000	253000000	363614081		241710656	281475950	267000000	267000000	229000000	240000000	330000000	222000000	241299690	222896352
P0AB89	PUR8_ECOLI	88700000	100000000	76100000	69900000	45900000	66800000	41400000	67500000	49400000		59500000	38400000	64000000	49400000	72000000	74300000	52200000	60088499	37000000	53200000		54600000	53100000	61954572	54300000	66900000	51600000	50800000	49700000	54500000	54300000
P04079	GUAA_ECOLI	100000000	79000000	78600000	65300000	58054407	57800000	49200000	60300000	63800000		51800000	53300000	65100000	52400000	70600000	86600000	67560614	57175881	47200000	67200000		62700000	68300000	80000000	56500000	64700000	64400000	76300000	55864722	52600000	65700000
P0ADG7	IMDH_ECOLI	114000000	127000000	84700000	93044542	45057767	60900000	56600000	54200000	56600000		45700000	45500000	69080400	45500534	108000000	95400000	81400000	71600000	60900000	96400000		66000000	57800000	115000000	87100000	67700000	84200000	118000000	93000000	74935775	78500000
P0AFF6	NUSA_ECOLI	123000000	138000000	103000000	131000000	70300000	138000000	65600000	105000000	60100000		79200000	65300000	111571508	58400000	99200000	125000000	84800000	116000000	79500000	116293281		59000000	85100000	129000000	99000000	124000000	75400000	112000000	93100000	81400000	75167916
P07813	SYL_ECOLI	96300000	94200000	112000000	121000000	81000000	143710658	108000000	103000000	78000000		63000000	104894678	79500000	40600000	104000000	116000000	105000000	83100000	97700000	96000000		77000000	73800000	105000000	80600000	114000000	94200000	94800000	75400000	94900271	81500000
P0A7D4	PURA_ECOLI	133000000	117000000	60100000	60900000	55000000	51600000	46800000	41900000	26800000		48300000	42300000	53000000	42789177	85900000	48900000	50700000	42495333	46200000	101183399		54000000	62000000	69300000	53400000	41300000	47600000	72100000	35300000	64600000	54200000
P0AC53	G6PD_ECOLI	87100000	66400000	73900000	65700000	46500000	80700000	55900000	72400000	44500000		55339395	59800000	68300000	37400000	55600000	65400000	46300000	57838410	37800000	43400000		43300000	43400000	48800000	47400000	47000000	39400000	46400000	41700000	34100000	32200000
P0A6Z3	HTPG_ECOLI	151000000	115000000	99700000	90900000	55100000	64100000	59500000	62300000	52100000		60300000	60500000	83385279	63300000	101000000	105000000	79700000	96123056	47800000	109000000		74776879	79200000	121000000	83000000	80000000	84100000	115000000	77700000	74100000	74500000
P0A6T1	G6PI_ECOLI	69200000	57900000	50500000	65700000	41200000	46600000	44600000	58500000	39500000		40600000	53100000	42500000	33200000	56800000	63100000	60400000	51300000	41800000	48300000		36700000	36200000	63900000	45400000	59907413	41600000	47200000	55900000	43800000	40100000
P0A705-1	IF2_ECOLI	71000000	77900000	42100000	42200000	21300000	27400000	27600000	25400000	28400000		22900000	25000000	25400000	28100000	51400000	38300000	39000000	33300000	30500000	67300000		33400000	30800000	50100000	49300000	32600000	38695595	46300000	33900000	31700000	35400000
P35340	AHPF_ECOLI	33900000	38800000	17900000	38600000	9147675	40500000	23500000	28300000	19372229		17100000	33100000	21800000	12800000	24700000	29900000	29300000	26388606	19700000	24700000		22500000	16100000	37700000	33000000	31400000	24100000	21700000	26600000	25000000	18056366
P0AC41	DHSA_ECOLI	133000000	122000000	118000000	110000000	63900000	86100000	59500000	77441778	59500000		58900000	64700000	81700000	87200000	97900000	94000000	74300000	89900000	57300000	119000000		59900000	83800000	107000000	84000000	93465426	79300000	111000000	63000000	71400000	57300000
P27550	ACSA_ECOLI	48900000	31600000	33600000	49400000	42100000	60700000	65200000	63957604	50300000		23600000	26500000	33300000	17200000	36223769	37600000	28700000	55100000	46000000	105000000		36000000	28500000	48344446	36700000	39100000	39400000	75200000	76400000	89000000	77300000
P76558	MAO2_ECOLI	62800000	49500000	44600000	50400000	28200000	46500000	34000000	44100000	25100000		28800000	29900000	31000000	23700000	38400000	45000000	37500000	37700000	29670874	30400000		28300000	24400000	36300000	34900000	37400000	34400000	23600000	34400000	39600000	36500000
P0A853	TNAA_ECOLI	401000000	182777631	135000000	109000000	95200000	76504553	90100000	71300000	63700000		204268093	139400174	134000000	98600000	158000000	105000000	129000000	120000000	109000000	124000000		239000000	177000000	157000000	149585067	106000000	125000000	134000000	123000000	112000000	104000000
P09832	GLTD_ECOLI	129000000	131000000	111000000	105000000	105000000	120000000	105000000	93200000	101000000		73800000	104000000	92200000	77200000	96284283	150117677	120000000	97000000	108000000	140000000		98700000	105000000	158152384	98800000	116284228	85200000	137000000	101000000	97600000	103000000
P0A9T0	SERA_ECOLI	315000000	371000000	246000000	219000000	158000000	142000000	159000000	172000000	163000000		153000000	143000000	154000000	159000000	227000000	192000000	220000000	209000000	163000000	217000000		187000000	186000000	235000000	221000000	171000000	213000000	176000000	226000000	210000000	189000000
P05791	ILVD_ECOLI	90400000	94700000	99600000	83400000	64700000	78592460	76000000	87500000	66700000		70800000	61638751	84400000	52300000	81100000	95300000	98100000	67700000	77900000	108000000		59600000	61600000	106000000	75400000	77900000	81800000	76700000	68800000	75400000	63597409
P0AB71	ALF_ECOLI	112000000	84700000	63300000	79200000	51800000	72800000	36400000	73700000	57800000		62700000	42300000	75500000	78927746	73200000	80400000	55800000	69300000	46000000	76300000		44500000	48800000	81700000	50200000	70400000	43700000	75300000	54000000	54800000	50900000
P0A8M0	SYN_ECOLI	98700000	106000000	78422434	79600000	53700000	70700000	66600000	68500000	54900000		54000000	50900000	56100000	61900000	86700000	92400000	70600000	94000000	68200000	83400000		55200000	70400000	110000000	64200000	72400000	69500000	97200000	70100000	72300000	72779780
P0A7E5	PYRG_ECOLI	91500000	83400000	54400000	82500000	38800000	74700000	41200000	62000000	23300000		25700000	34800000	31000000	26600000	43300000	67900000	45000000	50400000	37711616	71800000		42500000	32900000	59800000	46100000	51800000	44000000	71100000	59700000	45200000	39200000
P0A7R1	RL9_ECOLI	562000000	535000000	400000000	337000000	263000000	231000000	279000000	230000000	278000000		251000000	235000000	293000000	285000000	369000000	325000000	257000000	287000000	248000000	358000000		291000000	309000000	309000000	280000000	223000000	240000000	289000000	242000000	267000000	251000000
P09151	LEU1_ECOLI	88400000	83500000	55400000	69000000	35100000	51500000	45000000	41200000	39100000		35300000	38600000	40600000	34000000	66300000	59100000	58800000	42300000	40900000	57531850		49900000	40400000	58500000	56900000	51000000	70100000	55800000	54100000	45000000	43400000
P60422	RL2_ECOLI	258000000	221000000	170000000	158000000	120000000	104000000	105000000	89600000	80500000		103000000	122000000	79700000	94700000	123000000	101000000	103000000	99276245	103000000	190000000		119000000	117000000	134000000	95900000	85700000	84100000	120000000	88200000	101000000	85200000
P00490	PHSM_ECOLI	45300000	49200000	45900000	40600000	31300000	54495697	43447876	55300000	38600000		31400000	34700000	40700000	17800000	47600000	63000000	40100000	44100000	26500000	50800000		27600000	31100000	44900000	36200000	56800000	38100000	53300000	36649833	58400000	34620344
P16659	SYP_ECOLI	94900000	96200000	83403595	87500000	57200000	84901705	65300000	62000000	49700000		57700000	70300000	69100000	42000000	99600000	91100000	75500000	80100000	62600000	110000000		48584238	58600000	92100000	68500000	79400000	67500000	87467818	60683409	56100000	54000000
P21513	RNE_ECOLI	60200000	58500000	61400000	69500000	48700000	73604617	49800000	60921462	40300000		39546620	55800000	50800000	28155002	48300000	54700000	56500000	50200000	39000000	41900000		40400000	45400000	50500000	52400000	56100000	49800000	38800000	54700000	43700000	40200000
P33599	NUOCD_ECOLI	40900000	39062057	42400000	47122423	31200000	72700000	36600000	44100000	26370918		23900000	38100000	31700000	13000000	34600000	47600000	40800000	46200000	46900000	36500000		32862219	31700000	42915770	37000000	53400000	42300000	41200000	45818564	26444333	32500000
P25516	ACON1_ECOLI	49800000	33500000	45400000	50400000	47900000	51300000	45100000	32908602	30800000		37500000	48600000	20200000	12200000	22200000	49200000	36500000	27500000	37511738	35500000		28600000	33500000	34900000	35300000	39400000	32000000	27000000	32300000	26500000	30700000
P0A9W3	YJJK_ECOLI	28300000	36400000	17100000	24917133	8190000	24700000	10800000	22800000	9580000		17200000	15700000	20400000	16400000	20500000	18000000	14600000	16600000	10900000	10500000		12600000	11400000	21000000	15500000	21700000	12483628	18200000	12600000	11200000	12900000
P0AD96	LIVJ_ECOLI	129000000	44885040	129000000	111000000	82300000	73900000	85875728	76356916	76600000		77900000	22300000	70244704	86308650	132000000	72512910	95700000	119000000	91000000	237417137		93400000	62800000	74400000	33886922	65300000	74518467	136000000	55500000	110000000	44300000
P0A9D8	DAPD_ECOLI	244000000	197000000	219000000	240239866	167167861	237000000	195000000	182000000	150000000		140482270	173000000	172000000	116000000	234000000	234000000	218000000	193000000	169000000	256000000		172000000	163000000	258000000	206000000	203000000	189000000	220594867	182824214	202000000	163000000
P30125	LEU3_ECOLI	35500000	33700000	32800000	25100000	24900000	38400000	20719075	18900000	16800000		30900000	22700000	12400000	28600000	25800000	30300000	24900000	17000000	18300000	28000000		23800000	15900000	34000000	22100000	15300000	22700000	22200000	23295566	20200000	17000000
P04805	SYE_ECOLI	87900000	106000000	58900000	81600000	45600000	70700000	52800000	53500000	48900000		47700000	42700000	67000000	49300000	86600000	66600000	51600000	62900000	43700000	73200000		56600000	54600000	91443486	63000000	65700000	59500000	74700000	46000000	58900000	49500000
P37689	GPMI_ECOLI	96900000	54600000	60400000	44500000	41600000	45600000	53400000	44300000	56200000		38400000	36591358	55300000	45700000	73785204	63500000	50900000	53600000	37100000	67200000		53300000	52300000	60673146	58100000	54500000	55400000	59000000	57700000	51498616	57400000
P10408	SECA_ECOLI	29200000	21300000	27500000	28300000	21256625	30000000	24000000	27300000	17800000		13000000	23500000	26700000	20920910	19700000	34300000	26700000	30300000	15000000	26719075		21000000	20000000	25200000	23100000	23900000	15700000	26000000	17300000	16900000	24500000
P0ABH7	CISY_ECOLI	125786158	126000000	79200000	80000000	64000000	72200000	80007956	65000000	52327392		60100000	67200000	80000000	50911468	129000000	123000000	95500000	88300000	85000000	113000000		72700000	73300000	105000000	96700000	82700000	104000000	106000000	110112802	106000000	83200000
P69797	PTNAB_ECOLI	39400000	68100000	40100000	52400000	23900000	50500000	25500000	35600000	25700000		23100000	22800000	49040366	28600000	38110384	47500000	34471716	56600000	21200000	52000000		20600000	33200000	48200000	28600000	43500000	31900000	49600000	27400000	38800000	22900000
P0AC33	FUMA_ECOLI	53300000	53821568	31700000	28400860	21800000	22000000	28000000	21100000	24447058		17900000	12600000	20400000	26000000	47900000	40800000	31000000	24800000	29300000	45400000		30100000	25300000	38400000	31100000	19300000	22981782	35700000	39100000	28800000	35094639
P0A8M3	SYT_ECOLI	40500000	58786143	32890743	33600000	13722432	38800000	25600000	44800000	18081859		34300000	28710311	21800000	25000000	36200000	50900000	35300000	45094474	26000000	53100000		22990488	21654857	47800000	36400000	29400000	29600000	50700000	28403039	24400000	23000000
P30136	THIC_ECOLI	61000000	61100000	56100000	44800000	36300000	29270801	20200000	27900000	21000000		24500000	28622333	49100000	38600000	54900000	37800000	27400000	30800000	18476840	39000000		43600000	35745349	29700000	21500000	29200000	28600000	18700000	24000000	40430246	32225343
P0A6B7	ISCS_ECOLI	70403004	52700000	46400000	43100000	26300000	38200000	25759889	27406817	24200000		33600000	36000000	35775734	19200000	39100000	38700000	25760061	36000000	28243793	28500000		43261243	31000000	31500000	39100000	30300000	25900000	30300000	28900000	32600000	30300000
P0A715	KDSA_ECOLI	31000000	27800000	15600000	17000000	8570000	18900000	12700000	16400000	11503477		14200000	13300000	6400000	11600000	16200000	14563946	16200000	13600000	14300000	16100000		11400000	12800000	16400000	22000000	18400000	15700000	17659485	18400000	14100000	13200000
P11447	ARLY_ECOLI	37653394	23831571	39400000	34300000	14600000	28416331	17900000	31066583	17500000		37700000	25861531	34300000	28400000	31300000	27800000	33500000	31721057	19300000	36600000		16481117	24200000	43000000	22000000	24118675	27300000	35171802	20300000	29500000	18700000
P0A991	ALF1_ECOLI	62100000	67300000	34600000	55700000	58600000	57000000	75300000	53300000	47900000		75700000	50800000	34300000	44441123	76200000	65900000	38200000	62100000	47000000	56700000		63000000	65300000	60800000	46800000	49100000	61200000	56700000	62500000	71700000	47600000
P60723	RL4_ECOLI	228000000	231000000	185706261	135000000	115000000	93900000	145000000	106000000	133000000		115605857	116000000	105000000	111000000	155000000	127000000	146000000	150000000	113000000	156000000		134000000	142000000	145000000	160000000	109000000	159000000	128000000	142000000	130000000	135234094
P0A6A6	LEUC_ECOLI	49500000	31200000	73100000	64300000	38100000	69500000	38900000	35800000	43056672		60800000	43400000	28900000	28700000	49700000	52800000	54700000	35100000	41362077	46500000		49900000	48800000	87600000	49400000	44500000	50800000	84428060	53761007	70859571	44200000
P68066	GRCA_ECOLI	76500000	65000000	101000000	82200000	60900000	68300000	69262962	84800000	113000000		36500000	23100000	42600000	65700000	68952357	67195104	59000000	62700000	51600000	102000000		40800000	50400000	80100000	64200000	63000000	68900000	64600000	56700000	64300000	90700000
P62399	RL5_ECOLI	107000000	114000000	61200000	78100000	51500000	85600000	69400000	55400000	47300000		33400000	31596255	43200000	52493378	88300000	89800000	91462060	54900000	63519319	86900000		60691478	52400000	92400000	69400000	64900000	84510459	78300000	66600000	73900000	57743052
P0ABC7	HFLK_ECOLI	57700000	51600000	34200000	22500000	26100000	19100000	32300000	22200000	30100000		11800000	28600000	30100000	20600000	31100000	38700000	25700000	27680652	31511187	41900000		34000000	30500000	46700000	29700000	32000000	34900000	41300000	30124411	37600000	34800000
P0AG55	RL6_ECOLI	517132912	504736304	356000000	295000000	222000000	211000000	224000000	190224852	236809409		202000000	187918218	202000000	229000000	377000000	235000000	264000000	238000000	218000000	354000000		282116731	265000000	320615065	260000000	171685886	223000000	251000000	226000000	258000000	249000000
P23847	DPPA_ECOLI	41679648	46600000	41700000	49900000	21100000	26273524	23800000	34700000	24600000		20700000	27000000	40900000	28300000	32700000	56100000	25200000	53700000	22100000	54600000		21100000	20558133	48335313	18800000	33300000	23500000	38300000	17300000	31100000	23800000
P67910	HLDD_ECOLI	89300000	108347961	75120854	53200000	39300000	44800000	41200000	39500000	50500000		38500000	31000000	69500000	51400000	76200000	64386470	42825907	68700000	39900000	70300000		47800000	52500000	61200000	60500000	57800000	52300000	63400000	50700000	50800000	64788255
P0A7V8	RS4_ECOLI	231000000	207000000	164000000	194000000	123000000	177000000	174000000	146000000	119000000		116000000	128000000	118864404	197335108	147000000	203000000	166000000	129000000	173000000	177000000		150000000	131000000	183998130	152000000	164000000	144000000	172000000	164797456	142000000	131000000
P0A7F3	PYRI_ECOLI	128888751	158000000	81800000	62200000	53900000	50300000	55400000	57400000	70900000		59400000	26100000	49000000	90200000	90700000	63600000	67100000	56800000	56000000	67600000		68000000	70800000	69300000	59600000	62300000	56300000	73600000	66675318	58000000	75300000
P18843	NADE_ECOLI	106420334	99900000	110000000	96700000	84100000	89800000	67300000	66500000	58367900		70854574	97648163	73200000	69716166	101000000	97600000	70500000	80000000	58900000	98800000		52600000	77000000	100000000	82300000	77000000	87100000	86700000	84036284	60100000	54800000
P07001	PNTA_ECOLI	73000000	67200000	74100000	42800000	34500000	35844737	40800000	41600000	50200000		42200000	47400000	31600000	51400000	66400000	44800000	41800000	54900000	34900000	38700000		40300000	49100000	32400000	45500000	24700000	41700000	45500000	29510435	38900000	45600000
P02931	OMPF_ECOLI	53900000	27500000	23200000	33800000	19700000	23544095	24343584	19500000	16200000		22400000	19000000	18100000	29600000	28800000	28800000	27400000	28300000	27400000	35000000		20100000	21200000	33200000	19290065	22000000	21300000	32100000	17100000	31200000	13262742
P06971	FHUA_ECOLI	49600000	34520385	44600000	50700000	35700000	53100000	35800000	39919489	32000000		39500000	50220099	54700000	45655501	57800000	69700000	64312454	61200000	44700000	77791028		38200000	40200000	76800000	50000000	59300000	53200000	75000000	43100000	51300000	44700000
P0A7W1	RS5_ECOLI	300000000	315000000	200000000	156000000	115000000	102000000	124000000	95800000	145000000		125000000	101000000	145000000	123000000	225000000	111000000	136000000	167000000	110000000	151000000		158000000	144048696	145000000	131000000	87500000	119000000	104240288	102000000	127000000	149000000
P0A8L1	SYS_ECOLI	51400000	52800000	35400000	38200000	27900000	28900000	34900000	26400000	26668857		27300000	28100000	23700000	22900000	34300000	34100000	28800000	22600000	28807369	43100000		26051662	32800000	46500000	33100000	29531496	32600000	37400000	35200000	27300000	26000000
P00864	CAPP_ECOLI	84600000	72900000	49240086	49300000	30600000	47400000	37300000	41300000	36000000		26100000	37100000	26100000	11200000	49400000	59700000	47247485	36900000	36100000	50800000		42400000	32000000	59900000	56600000	47000000	43300000	48100000	45400000	29600000	32800000
P0ACJ0	LRP_ECOLI	125971011	116000000	107000000	56600000	74440611	51400000	88500000	61700000	78400000		53700000	72587037	44300000	43900000	72700000	74500000	90200000	51300000	75300000	94500000		81061990	75400000	98100000	88700000	57500000	73700000	93500000	109000000	87000000	87000000
P0A9M8	PTA_ECOLI	51400000	38100000	52399612	57900000	24400000	38600000	32400000	38700000	31800000		31100000	26676738	31900000	21400000	45465062	34600000	26700000	21633699	29600000	40917153		33700000	24600000	40286454	29900000	24300000	26700000	33900000	30329368	31500000	26000000
P77804	YDGA_ECOLI	49000000	43600000	45200000	44300000	29500000	45240625	31700000	42000000	30500000		31200000	30500000	34900000	19500000	38700000	55600000	34909452	41100000	28900000	55496498		25300000	28200000	52800000	32000000	40300000	33400000	45000000	32900000	30200000	26500000
P04391	OTC1_ECOLI	53728429	60000000	55082031	40699915	34990421	37400000	30104855	35300000	35400000		35000000	33169088	33900000	22928059	50700000	34000000	42433626	37100000	37900000	56700000		42400000	45100000	36300000	46700000	33800000	45500000	39900000	36000000	36000000	34700000
P60438	RL3_ECOLI	177000000	200000000	95100000	104000000	64200000	91300000	75199144	77100000	74800000		74400000	50400000	70500000	72000000	101000000	127000000	93900000	93400000	69781651	141000000		87600000	74600000	148000000	86100000	86500000	73800000	101000000	79900000	122000000	77500000
P00934	THRC_ECOLI	91900000	64500000	40107915	43800000	22000000	26800000	16100000	19100000	14500000		23900000	25400000	35700000	73311695	65100000	56800000	37074437	41300000	22300000	60018902		47300000	37000000	49800000	43500000	34600000	37700000	47600000	24100000	48200000	35136105
P0ACJ8	CRP_ECOLI	51500000	59200000	26697026	24700000	19000000	10800000	18540235	12600000	20041110		26000000	21100000	25134212	26000000	47900000	24500000	19000000	30033340	20200000	49300000		33000000	25797134	25900000	19600000	18120763	20531230	43290191	17200000	30000000	34500000
P08312	SYFA_ECOLI	62800000	56200000	48185188	41400000	32000000	48957621	40500000	37300000	26900000		34100000	32300000	37600000	27300000	38919399	49800000	40100000	44000000	32881966	43000000		31200000	37300000	46500000	36000000	42900000	32800000	36662743	35600000	30800000	27900000
P0A796	K6PF1_ECOLI	41700000	46700000	41200000	34000000	20900000	18500000	18967076	16100000	23600000		28100000	24600000	57500000	12700000	43700000	23200000	28000000	34000000	20400000	47500000		25000000	36278116	36500000	22600000	26900000	23900000	30100000	25709999	43200000	24200000
P09169	OMPT_ECOLI	46600000	32900000	31700000	27900000	13296152	21100000	15500000	11705245	12600000		16800000	16800000	31800000	23700000	38300000	20600000	19689899	30300000	14300000	29300000		22800000	23600000	19700000	22700000	21900000	21900000	23100000	14200000	12800000	29000000
P31554	OSTA_ECOLI	22300000	36400000	25700000	38000000	19300000	31898670	26547788	29900000	16200000		12800000	29300000	18200000	16346004	27300000	28500000	19400000	21700000	15700000	34400000		17600000	17400000	26300000	28200000	26000000	15000000	31200000	20459497	13700000	11200000
P0A717	KPRS_ECOLI	51700000	66000000	40200000	49400000	29400000	67100000	37600000	51400000	22400000		34100000	32200000	34300000	31889556	64000000	61100000	44900000	41600000	39100000	60800000		36700000	32000000	71400000	46200000	51400000	54900000	68700000	54400000	52800000	37100000
P27298	OPDA_ECOLI	22200000	13511842	16800000	19900000	6790000	15400000	8990000	14200000	8460000		14700000	15500000	22761952	12900000	16013437	14800000	10000000	13400000	7080000	16500000		11523121	12000000	19500000	13818245	12900000	10000000	22000000	9290000	14200000	13000000
P04693	TYRB_ECOLI	44616655	23900000	32000000	30400000	17300000	23733440	24600000	20900000	17600000		25100000	25700000	32100000	16200000	43300000	38400000	24900000	34800000	19200000	40900000		33800000	24700000	36700000	35400000	19700000	21300000	44400000	28100000	28900000	25100000
P75691	YAHK_ECOLI	61490848	66200000	41600000	56300000	19900000	59034336	27500000	36300000	23400000		27700000	30000000	31400000	22359710	49800000	74300000	55200000	40000000	31700000	83259669		40500000	26779023	89500000	50200000	55531832	50400339	73917612	63129379	63700000	41966253
P28635	METQ_ECOLI	39300000	41284337	22500000	30100000	11400000	28300000	35800000	28600000	26200000		26400000	31100000	37291008	20098997	45800000	43100000	39800000	35594836	18500000	54130670		22600000	21900000	75200000	28500000	39600000	43300000	57500000	27700000	36400000	28100000
P33136	OPGG_ECOLI	46300000	39516140	34600000	32500000	24400000	28200000	23000000	23789139	25700000		25900000	30200000	35800000	29000000	34000000	27000000	34300000	37200000	24481480	23209186		22300000	26000000	28900000	34800000	27100000	27500000	25500000	29100000	26100000	19600000
P15288	PEPD_ECOLI	91000000	85000000	61112765	66799009	43647138	58300000	46400000	49200000	48000000		47900000	45300000	50100000	50900000	75120667	71800000	54100000	56500000	41300000	56500000		47600000	60600000	64300000	51400000	49300000	50500000	52900000	49000000	53100000	35267578
P15640	PUR2_ECOLI	40500000	16700000	43200000	39400000	23300000	52477082	25300000	22200000	18839982		32800000	26700000	35800000	36200000	20400000	30000000	24600000	41400000	22200000	30491534		13700000	26300000	29600000	21300000	27200000	24800000	34700000	18300000	29900000	12600000
P37330	MASZ_ECOLI	76600000	26523792	31500000	38800000	24800000	47271391	25300000	37200000	21900000		32600000	33100000	41700000	19100000	26200000	46967841	32963603	32900000	31900000	44100000		21800000	25100000	40600000	22000000	53300000	26708770	38900000	19600000	35071783	18100000
P17169	GLMS_ECOLI	42100000	49900000	38633557	68400000	29000000	73200000	32800000	37184605	25500000		27268416	37000000	62600000	41600000	67397143	69602601	46100000	55800000	43600000	81800000		40200000	34400000	68400000	46800000	68900000	40700000	59500000	44100000	62100000	38300000
P0A7V3	RS3_ECOLI	93600000	92300000	39200000	23700000	20920770	12500000	17600000	17400000	33500000		24100000	5340000	39200000	55266054	61200000	27502901	23172004	28700000	15500000	28300000		33800000	33800000	20000000	20500000	12300000	17600000	19200000	18900000	36464314	47300000
P07003	POXB_ECOLI	18700000	17632832	22300000	31989844	13578317	25500000	23700000	27700000	12900000		16600000	26100000	26400000	12900000	16200000	30400000	22276876	22700000	22100000	11700000		15417823	14100000	20700000	15300000	28900000	22470961	14200000	29300000	15900000	11100000
P02930	TOLC_ECOLI	30200000	41100000	16200000	11100000	24600000	33600000	18700000	34500000	22900000		14500000	23000000	16900000	13700000	21000000	31000000	35200000	20600000	28800000	26200000		14700000	20400000	29600000	41100000	10300000	19500000	36100000	20700000	23800000	29400000
P0A6D3	AROA_ECOLI	59700000	46900000	38673955	50900000	22700000	44100000	25500000	46300000	30500000		42600000	26300000	41600000	30197314	52628520	42800000	36800000	38700000	26122648	39500000		32300000	31800000	45600000	47200000	39200000	42400000	52000000	30477954	30500000	34500000
P69908	DCEA_ECOLI	36364757	36200000	24700000	18200000	15600000	11200000	17100000	12300000	13900000		30300000	19200000	27000000	40608728	44100000	21300000	20400000	23300000	19400000	36000000		29100000	32200000	27602527	32500000	15800000	17158160	26400000	22100000	23300000	22900000
P18335	ARGD_ECOLI	75700000	53100000	71300000	59014776	29043759	36500000	29500000	45000000	39300000		44200000	37700000	43800000	29117687	47200000	49600000	46300000	56500000	31296416	57600000		37429217	41900000	62300000	50600000	54000000	40600000	58593298	35800000	41500000	31900000
P0A855	TOLB_ECOLI	24900000	33953879	20300000	19400000	11200000	9600000	9970000	6430000	15200000		11573214	10100000	9930000	14800000	19900000	12800000	16100000	13000000	12200000	23800000		15600000	11107775	15000000	12200000	15500000	18000000	15800000	14700000	13100000	11300000
P0ABA6	ATPG_ECOLI	23800000	17600000	14318555	15800000	9770000	18200000	19900000	17300000	12863644		17800000	28800000	17200000	13300000	13000000	16000000	13900000	15200000	8860000	16400000		11300000	11942298	20100000	17900000	26400000	9586250	11900000	11700000	13200000	6800000
P06996	OMPC_ECOLI	19800000	19700000	10400000	9150000	11000000	13000000	6710000	18700000	5860000		8250000	6340000	23200000	13500000	12900000	18000000	12536199	12600000	8820000	7820000		5850000	12500000	17800000	11900000	19500000	6670000	14200000	8570000	4561804	11300000
P76177	YDGH_ECOLI	48500000	49500000	51900000	58200000	37000000	44900000	38300000	50500000	36679075		35400000	40300000	31400000	20300000	33900000	52332366	53000000	30700000	43000274	39200000		38447446	32300000	47300000	35500000	50100000	39400000	37700000	32500000	31000000	32200000
P0AE06	ACRA_ECOLI	42400000	60000000	50100000	42121453	14200000	33300000	27900000	27100000	30900000		26800000	26608937	58700000	28500000	56200000	71000000	44700000	41900000	40600000	69100000		45533130	42500000	62680116	63400000	37000000	54050326	69000000	39900000	63100000	47914380
P08660	AK3_ECOLI	43400000	31100000	37100000	27900000	27400000	34400000	17800000	18400000	19362383		27100000	25000000	25200000	13200000	25400000	36400000	24100000	27400000	23700000	32100000		17357197	26213212	40700000	30200000	27200000	23956110	26900000	22500000	17251595	15300000
P0A7V0	RS2_ECOLI	50800000	59700000	46100000	31700000	25100000	23400000	31000000	23700000	33000000		40900000	31900000	32800000	28400000	59900000	44400000	28900000	44800000	28000000	40600000		27000000	42800000	55196531	29200000	19900000	31300000	38300000	29900000	42400000	38961555
P24182	ACCC_ECOLI	40400000	35200000	21037447	25121623	13500000	18349472	22200000	19300000	17900000		11400000	27800000	14300789	8650000	34603446	29900000	28800000	22100000	27000000	37400000		25600000	18500000	29600000	20200000	21300000	20993425	27000000	19000000	25300000	18000000
P0AB91	AROG_ECOLI	34700000	42900000	36300000	27300000	31600000	31124257	18700000	64060275	20200000		47300000	18800000	55100000	39400000	30700000	34400000	44200000	25600000	32200000	43894108		29400000	19800000	38431881	36300000	28300000	60321014	37600000	23100000	22700000	14541975
P0ABT2	DPS_ECOLI	90800000	95795795	93800000	101000000	79800000	114000000	92800000	93500000	82500000		62424005	79260490	75600000	51900000	72400000	85800000	93300000	72900000	91802789	136000000		71988506	73263506	88100000	87800000	87051714	82800000	105000000	68000000	81600000	70500000
P77748	YDIJ_ECOLI	22000000	19100000	16200000	15200000	12400000	14500000	13900000	14200000	11000000		8060000	14900000	13800000	5790000	17000000	17600000	12000000	13586400	13000000	11974412		9190000	14000000	13800000	14700000	13988593	13000000	14200000	17900000	10700000	11700000
P0A867	TALA_ECOLI	5193696	17300000	11300000	10000000	8593001	13400000	5040000	9865209	7050000		8210000	11000000	11128061	9020000	6939268	17600000	7400000	11243506	3200000	10074195		5760000	7510000	14700000	4090000	13534899	9300000	19300000	2903124	11000000	5780000
P0ABA0	ATPF_ECOLI	163038895	194000000	131000000	123000000	80700000	92883974	83500000	102000000	75800000		85300000	78500000	112000000	74300000	97724633	128000000	80900000	93800000	68200000	122000000		75000000	96400000	115000000	90700000	101000000	91700000	100000000	66000366	90200000	72700000
P69786	PTGCB_ECOLI	41000000	37500000	32392885	23800000	19600000	10912670	16700000	20100000	17200000		12100000	18600000	21600000	15400000	28100000	43800000	27338083	19300000	20200000	33100000		18600000	24200000	30600000	27600000	27600000	23100000	27400000	16100000	21100000	17900000
P0A7L0	RL1_ECOLI	331000000	367000000	213000000	170000000	132000000	173000000	213515051	127285397	138000000		145000000	125850732	145000000	112466797	254000000	222000000	231000000	183000000	175000000	319000000		204000000	185000000	243000000	199000000	159000000	186000000	231000000	195000000	215000000	185000000
P26616	MAO1_ECOLI	34340035	22400000	20400000	37300000	15500000	39500000	12239537	36114814	20000000		32700000	20700000	19800000	15200000	26222786	36800000	16500000	18500000	16939619	20400000		12800000	23300000	12700000	20500000	34500000	16500000	20300000	17300000	21100000	16781277
P06986	HIS8_ECOLI	30800000	24100000	35000000	50900000	37500000	66400000	59300000	46300000	23061499		15700000	56900000	15100000	11774070	29790439	56200000	66000000	23300000	54300000	24300000		39600000	22600000	40400000	47600000	47464971	55100000	37376378	54800000	30900000	24200000
P21888	SYC_ECOLI	50700000	55500000	35408784	38300000	23200000	41000000	20200000	32600000	21800000		28100000	22000000	30400000	19500000	30800000	36800000	23400000	31783270	17897989	35606615		21601052	24900000	45000000	30600000	29000000	21500000	43200000	25000000	31900000	22900000
P0A6L2	DAPA_ECOLI	19600000	24500000	17900000	23000000	9390000	24500000	13900000	19500000	7930000		18000000	17200000	20317270	15400000	22154176	27000000	29400000	17800000	20000000	31815583		17400000	17027788	29100000	17400000	26216106	20274932	25900000	18700000	20000000	18300000
P0AEE5	DGAL_ECOLI	42100000	34400000	64100000	105000000	71200000	171000000	162000000	193000000	128000000		39500000	33400000	48200000	22400000	82200000	60126309	73183524	79900000	115000000	170000000		46100000	41765284	82500000	47600000	57700000	70900000	132000000	89456496	133000000	85890735
P0A8F0	UPP_ECOLI	84300000	70051363	65143295	57900000	64000000	86589178	43500000	38409660	43900000		50800000	45500000	49800000	55576982	54300000	58400000	46704754	74200000	43400000	63400000		51800000	51077219	58600000	44500000	77700000	38600000	54426813	51014237	49500000	46800000
P0AAI9	FABD_ECOLI	14200000	12200000	7290000	11100000	5410000	6770000	11200000	17400815	3670000		6680000	4730000	14100000	7150000	11800000	26900000	5930000	9620000	6200000	10800000		8200000	3770000	14600000	6740000	8440000	4790000	18700000	15800000	7531230	4880000
P11875	SYR_ECOLI	61900000	45500000	43100000	33100000	18168116	30400000	11300000	25900000	20500000		25300000	21500000	32327059	30191492	37800000	36900000	24200000	29900000	18300000	43200000		28600000	27400000	51913096	36900000	32400000	29339002	36656062	30100000	33900000	28900000
P0AE08	AHPC_ECOLI	98600000	75800000	109000000	93800000	79600000	77900000	88300000	78100000	79500000		60100000	100000000	81076549	46500000	75300000	86200000	86900000	68600000	76300000	70300000		65100000	74300000	81500000	78200000	80600000	68300000	58800000	76500000	61100000	75400000
P0A9Q9	DHAS_ECOLI	46400000	36600000	23800000	40300000	14200000	40500000	16800000	19900000	15200000		18600000	18200000	45800000	25779956	32800000	32300000	24700000	28862836	16700000	42400000		22400000	24500000	59100000	28000000	34700000	29000000	45300000	23700000	34300000	22200000
P0A6Q3	FABA_ECOLI	50600000	35400000	35000000	28000000	26100000	33400000	33700000	28600000	26000000		26400000	24300000	21200000	30500000	34194267	45400000	33800000	23700000	32300000	33700000		25000000	28100000	44600000	34000000	23200000	31400000	27900000	35300000	35100000	30900000
P0AEM9	FLIY_ECOLI	23600000	16700000	23100000	23100000	14600000	17400000	16800000	13900000	12200000		12431158	8210000	13600000	21400000	16300000	14166612	14600000	11533685	19000000	24500000		15562109	10400000	22815832	14500000	13700000	16800000	16900000	16200000	10500000	13600000
P45464	YRAM_ECOLI	21900000	18000000	11400000	9670000	4170000	9070000	11800000	17600000	9560000		4532218	7724375	6820000	6960000	9190000	13200000	9890000	6731526	9048428	12100000		4448798	3940000	14705921	9530000	9820000	11500000	11400000	11526742	15000000	13000000
P0AFK0	PMBA_ECOLI	42132505	32400000	51600000	41500000	33100000	48900000	39900000	39600000	34000000		37500000	50000000	34500000	23900000	49600000	46600000	41900000	38600000	35683655	46500000		35900000	37000000	41500000	39800000	38500000	38723478	42000000	33200000	29000000	36379164
P02413	RL15_ECOLI	233000000	249000000	186000000	174000000	115000000	91700000	106000000	93800000	136000000		131000000	93400000	108000000	122000000	156000000	133000000	128000000	138000000	153000000	191000000		148000000	137000000	154000000	147000000	103000000	116000000	178015252	167000000	155000000	137000000
P05020	PYRC_ECOLI	47900000	38400000	27600000	27500000	24500387	25600000	21200000	24300000	20400000		21200000	27600000	22300000	23900000	33300000	30574188	27100000	26500000	21200000	26700000		17700000	25500000	36700000	25600000	30100000	18900000	27700000	20300000	22200000	19718089
P21599	KPYK2_ECOLI	31500000	32300000	30300000	26800000	25900000	31094363	16400000	24600000	16800000		24000000	19600000	24400000	21700000	24900000	17000000	15500000	23000000	18400000	18500000		18100000	13800000	22300000	9760000	20300000	12000000	15700000	12300000	12200000	14400000
P62707	GPMA_ECOLI	266000000	135000000	172000000	139000000	99900000	122000000	113000000	122000000	123000000		110000000	108000000	124222065	116000000	218000000	144000000	113868735	142000000	97000000	173000000		125000000	136635751	162000000	139000000	99763081	120000000	167000000	114000000	143000000	136000000
P0A6F1	CARA_ECOLI	67700000	45300000	32552796	32561703	24094604	35900000	28131793	19100000	23279534		24600000	22900000	37358319	24700000	64000000	66500000	54200000	44044599	33700000	51900000		49700000	46100000	71066210	46133127	44700000	45317716	41500000	32249849	47227265	43900000
P33195	GCSP_ECOLI	42500000	55800000	39000000	55000000	22100000	57700000	25000000	46300000	20171931		28500000	21500000	48300000	29200000	24773761	53300000	29900000	44200000	26400000	46193010		21424840	23300000	43900000	27200000	57000000	25371423	47300000	26800000	46500000	18800000
P00582	DPO1_ECOLI	45600000	43500000	37900000	38300000	23200000	38341029	28100000	33100000	17900000		32392514	39000000	44000000	35477188	54185380	48532651	36400000	38440193	28100000	41900000		24700000	33800000	52000000	30200000	39700000	20900000	36000000	38600000	27186777	30000000
P0A817	METK_ECOLI	74200000	65700000	47700000	40900000	28700000	36700000	34600000	30700000	25339814		25000000	35900000	36900000	34978280	50023044	56400000	37146436	44440765	31400000	49319053		34410826	39700000	54900000	44800000	39663992	39006485	49195677	44000000	38200000	38800000
P0A912	PAL_ECOLI	31559833	30700000	41500000	31900000	29300000	39100000	31700000	40300000	28500000		28500000	43701315	29400000	19500000	37900000	43400000	36900000	38900000	31000000	38300000		27200000	27500000	34500000	36800000	37100000	33819672	34300000	27700000	18800000	23900000
P69441	KAD_ECOLI	37700000	16600000	27800000	22400000	10474803	16200000	13800000	19985210	15980986		19600000	8330000	23600000	29800000	36000000	29700000	14400000	21800000	14200000	40000000		21900000	19000000	35600000	23600000	17300000	20600000	36000000	22800000	28700000	21124626
P02359	RS7_ECOLI	322000000	379000000	295000000	338617536	206000000	306000000	246000000	259000000	198000000		206000000	217000000	240000000	188000000	285000000	311000000	256000000	258038229	220000000	324000000		216000000	194000000	318000000	233289784	245000000	236000000	269000000	252000000	279000000	195000000
P0A7J3	RL10_ECOLI	278000000	314000000	239000000	231000000	152000000	177000000	186000000	194000000	159000000		158000000	162000000	158000000	106000000	187000000	173663073	181981676	161000000	164000000	256000000		173000000	148000000	172000000	197000000	179000000	171000000	224000000	190000000	175000000	146000000
P46837	YHGF_ECOLI	21900000	23400000	25900000	23200000	7010000	14400000	7860000	8480000	7483479		7900000	19000000	10900000	10800000	14000000	14700000	11500000	15791742	7720000	12000000		10400000	7120000	17600000	13162856	18000000	8954869	13100000	7240000	8830000	5660000
P0A955	ALKH_ECOLI	20437944	24800000	12200000	20300000	22325405	15000000	17400000	10500000	14856570		10100000	18875627	8220000	23500000	13500000	16100000	18500000	12405071	20300000	18126886		19000000	15400000	17800000	18100000	10700000	25640828	17200000	18000000	16800000	20100000
P0A7S9	RS13_ECOLI	217580216	237000000	135000000	122000000	88700000	87200000	66700000	68200000	76100000		85900000	63595602	89000000	85697451	133000000	80700000	88500000	79900000	71100000	136000000		87000000	85800000	82895458	88600000	59444259	66259622	106000000	57200000	95300000	76500000
P07014	DHSB_ECOLI	38500000	36637860	23300000	25600000	19500000	15100000	9586836	10300000	10817386		14900000	13200000	21200000	9190000	25626263	21200000	21278185	24200000	13200000	33300000		15960398	17200000	30300000	18700000	11700000	17500000	26000000	19300000	16300000	10600000
P0A9C3	GALM_ECOLI	23400000	27100000	20000000	34200000	13700000	32600000	17192255	22600000	16700000		17400000	19700000	26800000	13400000	26700000	35500000	23200000	29038443	16000000	38600000		10500000	15500000	39100000	17700000	28500000	14900000	29400000	27600000	34200000	24000000
P06149	DLD_ECOLI	17800000	14262150	12900000	15920760	6890000	12184054	8520000	10400000	7370000		7113442	10700000	8330000	10300000	14000000	13400000	10300000	12100000	10200000	8390000		10300000	14600000	11500000	9998392	12100000	8740000	10700000	7260000	6770000	2700000
P0A7D7	PUR7_ECOLI	48000000	47800000	43963772	37400000	32951013	43800000	29400000	33900000	27600000		17300000	19900000	38500000	31600000	52800000	41200000	26356970	34100000	16364210	38800000		19400000	14900000	36028076	21400000	27600000	19500000	33000000	13900000	17500000	24000000
P04816	LIVK_ECOLI	44000000	35800000	57000000	43500000	27700000	37600000	21500000	22288890	28700000		26600000	15097428	23200000	28697337	23500000	24700000	24600000	24500000	18700000	25400000		27263830	20700000	34900000	20200000	32890214	20918057	36100000	25900000	21600000	15900000
P0AB80	ILVE_ECOLI	30600000	35994398	25500000	25800000	19708779	28000000	25900000	19800000	15608989		10600000	13724311	11956442	13900000	26100000	30400000	20700000	20100000	21300000	27800000		12100000	17700000	29600000	24500000	20900000	26596211	25500000	20900000	22500000	14500000
P0ACF8	HNS_ECOLI	103000000	127000000	53200000	38500000	28468225	11700000	30500000	17100000	31200000		27500000	7970000	30500000	62900000	69500000	40600000	35600000	43900000	21900000	71274317		36900000	45100000	65100000	47700000	19400000	36500000	57000000	35100000	53300000	45438726
P0A7R5	RS10_ECOLI	306000000	272000000	187000000	151000000	125000000	94300000	114000000	107000000	125000000		131000000	100000000	124000000	124000000	165000000	124000000	114000000	138000000	110000000	163000000		134441233	150000000	132000000	124000000	99900000	92700000	120000000	93300000	129000000	123000000
P0AEK4	FABI_ECOLI	40800000	35500000	22400000	24900000	8220000	15500000	10400000	16300000	10500000		13000000	13800000	20000000	22000000	24800000	32502942	19100000	27300000	10800000	32000000		17800000	18200000	49100000	14900000	37000000	16900000	39500000	27100000	21400000	19700000
P0A8J8	RHLB_ECOLI	23500000	9620000	8210000	11700000	12054179	23200000	12700000	5110000	28700000		9680000	19072984	11035835	8344699	11500000	6020000	12800000	6820000	23137496	8400000		12700000	11769080	9430000	9192791	14400000	8030000	3966449	10100000	8210000	9424861
P0AEK2	FABG_ECOLI	17600000	24100000	11100000	8500000	8610000	8130000	8760000	7310009	5340000		7670000	6990000	7860000	7770000	9180000	10400000	6110000	9090000	7710000	12100000		7249688	7254386	11721857	6035536	10600000	4830000	15100000	7380000	7850000	4630000
P32132	TYPA_ECOLI	14803959	13221261	7680000	11322218	5210000	10800000	5520000	10229113	9290000		8680000	8576300	7950000	14300000	8680000	13220203	4700000	13376064	6868726	12500000		8590000	8720000	13500000	6052420	12400000	6705618	9560000	5801117	9348515	6550000
P0A7L3	RL20_ECOLI	114714330	116000000	37500000	10400000	14400000	5230000	7060000	2580000	17759345		19400000	5700000	27900000	85900000	52200000	5510000	6310000	32000000	7860000	59700000		21700000	31815325	10900000	10300000	3681128	6240000	27300000	5850000	25100000	29722201
P23865	PRC_ECOLI	15900000	23200000	14200000	12779851	10306685	11624448	13300000	8220000	11000000		11500000	12700000	8399449	10600000	22800000	14800000	16700000	14900000	13200000	12500000		12861419	8270000	10600000	12100000	12515367	13500000	12000000	17100000	11100000	12700000
P0A763	NDK_ECOLI	54500000	20900000	39400000	29300000	28200000	19100000	17600000	15200000	17100000		25300000	22300000	29100000	39000000	36100000	21700000	22700000	29400000	28500000	48500000		28100000	35263399	19000000	23300000	18600000	21400000	27600000	17800000	32400000	27600000
P76372	WZZB_ECOLI	60900000	48900000	33000000	25800000	14400000	21800000	13700000	18300000	18200000		22100000	14900000	19400000	20800000	36700000	32400000	23300000	27012711	15800000	29700000		23800000	23900000	29200000	26300000	22200000	16700000	19200000	14000000	22300000	23300000
P0A7X3	RS9_ECOLI	79200000	79900000	42100000	33968348	22777843	18800000	24400000	23200000	30482628		24000000	14000000	29400000	35100000	55200000	32200000	25200000	32600000	16400000	44100000		37800000	43300000	46360169	36614656	19400000	24200000	40700000	21500000	39387563	41000000
P0AFG6	ODO2_ECOLI	68900000	67800000	44400000	34187706	29700000	15300000	24461072	37400000	37300000		23746919	20000000	30475452	30200000	55100000	36100000	32700000	33100000	20600000	34118059		30400000	34500000	41600000	33170707	28200000	24900000	28504831	16500000	31910753	23900000
P0AG16	PUR1_ECOLI	23500000	22900000	25795339	18300000	16200000	26600000	11300000	27100000	11900000		13473887	15800000	19700000	10100000	42600000	27000000	20700000	19300000	11900000	17760224		9290000	12700000	23600000	19930347	25600000	29800000	25300000	17223905	15946832	12200000
P06988	HISX_ECOLI	67271096	67900000	49800000	64100000	31087180	59300000	24900000	56900000	42469623		47100000	43600000	54800000	43600000	48900000	58800000	29300000	54300000	32000000	60400000		33900000	32500000	63800000	31400000	53212842	33300000	58000000	28689201	44400000	32009793
P05459	PDXB_ECOLI	8390000	7120000	19300000	15400000	5130000	14500000	7200000	12520666	5350000		6877519	14300000	12400000	6870000	6820000	17600000	8390000	8520000	3690000	5956221		4850000	1660000	8710000	4470000	14400000	7399923	7632034	5440000	6270000	5640000
P0ABU2	ENGD_ECOLI	44700000	38800000	26055087	26000000	19800000	19700000	15900000	19400000	17000000		15500000	20200000	29900000	22300000	35600000	31400000	22900000	27900000	14700000	28900000		19524824	25700000	25400000	25100000	23600000	23200000	29700000	17500000	22700000	20200000
P76116	YNCE_ECOLI	17300000	30800000	20980764	20700000	9702127	44600000	13600000	11300000	9120000		19300000	12000000	17300000	13080724	27900000	38100000	25948013	15000000	14500000	18100000		15400000	10600000	21700000	19100000	10800000	22200000	24100000	26100000	13300000	9744839
P0A9Q5	ACCD_ECOLI	30032916	36100000	13900000	29400000	8050000	22600000	10900000	20600000	9330000		19300000	13500000	22800000	14400000	25200000	21100000	19400000	29100000	8751036	29400000		8810000	11000000	18956333	23633734	21200000	16500000	27100000	23200000	20553286	15400000
P0A7W7	RS8_ECOLI	78700000	76861101	44500000	41300000	26100000	22400000	26400000	30500000	38700000		27000000	15100000	22900000	35600000	43000000	41400000	22300000	39300000	26420827	53500000		33200000	34500000	47300000	33100000	31200000	30400000	38100000	34292636	30900000	39800000
P0A953	FABB_ECOLI	53816710	33100000	32100000	26500000	22518865	13000000	28900000	15663656	14100000		19000000	20900000	19200000	20100000	26990671	22220730	32705058	19800000	25425741	30000000		17100000	26200000	34500000	17900000	16300000	24700000	22900000	18500000	17094457	14500000
P0A7K6	RL19_ECOLI	126000000	159000000	65300000	59500000	36200000	23500000	32800000	32000000	49800000		61500000	32900000	51800000	68100000	76400000	50600000	36900000	70900000	30800000	107000000		59100000	51600000	64900000	55100000	37600000	40900000	74284469	39700000	73300000	60900000
P31663	PANC_ECOLI	18600000	15400000	8370000	9400000	7810000	6410000	8795433	4005632	7050000		5280000	5910000	7120000	1494731	16200000	11860270	6507866	10200000	10800000	25500000		10877323	8140000	15000000	12288236	7440000	4690782	17200000	9860000	19200000	13200000
P0ADY3	RL14_ECOLI	21747221	19500000	9970000	11300000	8570000	15323921	19400000	12500000	12765957		10876187	12300000	5210000	31400000	23900000	18300000	24400000	15300000	10300000	48459752		16700000	10100000	46600000	26500000	17700000	26200000	37800000	32300000	26800000	18400000
P37666	GHRB_ECOLI	6436744	6540000	11800000	11800000	7700000	17700000	7210000	18200000	7290000		16700000	16500000	12200000	4180000	9440000	14900000	6690000	11400000	7190000	13700000		5170000	12250678	15479569	6250000	14400000	8210000	8680000	6030489	5530000	8850000
P0AA10	RL13_ECOLI	91000000	77800000	53400000	40500000	27800000	19800000	24200000	42500000	26300000		36500000	19500000	35600000	39700000	49400000	35400000	27300000	29400000	17900000	52200000		30200000	40200000	38800000	32600000	36200000	33500000	43400000	22300000	34400000	33100000
P31120	GLMM_ECOLI	57500000	43600000	43200000	45300000	39900000	43100000	34500000	36800000	42942393		31500000	36400000	33600000	22400000	49400000	41900000	49300000	30100000	36900000	29200000		38300000	41100000	44800000	43200000	38700000	40700000	36900000	36400000	24300000	33700000
P0A858	TPIS_ECOLI	59500000	49700000	41200000	40000000	38696037	28000000	35000000	33300000	34600000		31190566	23582856	30100000	23500000	44600000	32600000	28200000	25800000	18400000	41500000		23400000	32800000	32867519	27700000	19800000	23900000	33400000	25491285	27900000	29700000
P21165	PEPQ_ECOLI	16700000	16200000	18900000	34400000	16300000	31300000	13500000	27300000	18216244		13400000	19000000	24290287	16100000	23900000	25800000	21200000	25600000	19600000	19900000		22800000	18000000	43000000	17100000	29200000	25100000	20600000	22100000	27320420	14700000
P37095	PEPB_ECOLI	44600000	37138783	33100000	27800000	25100000	30500000	20200000	27747550	20600000		35600000	23100000	25441918	13519509	29900000	31100000	18900000	28111856	20900000	33907934		24300000	27656870	46600000	23866319	26300000	21400000	32000000	16000000	20200000	19700000
P45578	LUXS_ECOLI	9670000	6330000	10800000	14506404	4810000	21600000	7090000	13100000	4550000		5040492	14200000	6100000	5680000	6110000	13600000	9670000	7530000	5150000	9130000		6170000	6860000	16100000	7210000	15400000	6100000	7480000	5580000	4860000	4535688
P60785	LEPA_ECOLI	42000000	36800000	35700000	45300000	25200000	43700000	31199160	30900000	28400000		33000000	50800000	38293921	33544885	39700000	44600000	38800000	38200000	30681346	32300000		27700000	24700000	25000000	38800000	47860116	32837851	33500000	35300000	32800000	25098286
P0AEZ3	MIND_ECOLI	32200000	15100000	14552556	10100000	7970000	8460000	13000000	8360000	6920000		8200000	10600000	13361470	9930000	21100000	16815612	14000000	13023880	7470000	15351606		14800000	12000000	16900000	11900000	9350000	11900000	12600000	8605681	13000000	9980000
P07004	PROA_ECOLI	27300000	53100000	33700000	81000000	26600000	43900000	26200000	37900000	31000000		36800000	18294361	71100000	29200000	49751910	55000000	30700000	41506251	24700000	44400000		34300000	33800000	70000000	22316672	51900000	37600000	44700000	20200000	43800000	22100000
P0A8W8	YFBU_ECOLI	26500000	24500000	17700000	9180000	7430000	9520000	8670000	8830000	8130000		15200000	12300000	26000000	34700000	16000000	16700000	12900000	9120000	7260000	8970000		7250000	15700000	13100000	6570000	9280000	7370000	12995601	6632709	6810000	11500000
P0A8G6	WRBA_ECOLI	83200000	75505924	51900000	50300000	35100000	36800000	38200000	36138987	42873509		55100000	42500000	50900000	47500000	69600000	64400000	42952790	59000000	34200000	103000000		59589658	52500000	88500000	53600000	52000000	47100000	91388115	53693088	81100000	55500000
P37192	GATY_ECOLI	78700000	63100000	39100000	39800000	25200000	27534223	25200000	29300000	20500000		30700000	30300000	30400000	20500000	38400000	52264286	38348402	30100000	26600000	30300000		42700000	31900000	50300000	40100000	80000000	22500000	20200000	29600000	26400000	22635815
P60757	HIS1_ECOLI	14100000	17500000	9500000	9141117	2240000	8350000	6530000	5630000	6200000		2250742	4405630	8610000	3109624	12000000	12300000	4940000	8620000	3551820	10300000		8080000	7210000	7610000	7200000	4150000	7610000	6490000	4680000	5346411	5557105
P09147	GALE_ECOLI	12400000	8656503	9996915	16600000	10100000	22686790	22700000	26900000	24600000		10100000	6990000	16600000	7801127	13300000	16251585	12000000	10900000	12400000	32100000		7807975	7979336	16300000	7870000	12058271	9780000	23200000	18100000	19100000	25805861
P06987	HIS7_ECOLI	21900000	20800000	19100000	19200000	12595207	14190335	12300000	12400000	8220000		13000000	4180000	12306580	19800000	10900000	21500000	11600000	11400000	8940000	12300000		7800000	10500000	14400000	12000000	13600000	8620000	11600000	8185782	6770000	8990000
P0ADE8	YGFZ_ECOLI	31400000	37600000	13900000	32900000	12200000	17400000	7810000	7050000	13300000		10600000	19600000	12200000	9970000	32497962	19269350	13100000	18600000	16200000	20900000		9897554	24719431	29800000	13100000	37520653	45800000	16963333	11800000	20646382	10100000
P0ABC3	HFLC_ECOLI	13500000	11100000	14100000	2630000	3421740	1910000	3870000	6200000	3130273		1040000	1947896	2470000	7011642	7380000	5523384	5496263	4450000	2690000	5740000		5170000	3527978	4880000	3636438	4077640	1960000	3275607	2590000	3550000	2410000
P0A6T5	GCH1_ECOLI	25800000	22100000	20500000	11100000	13600000	7290000	6550000	9720000	9820000		19500000	17900000	15530183	18100000	14000000	5800000	8170000	9450000	7070000	14300000		7292801	12700000	10900000	7850000	8520000	6170000	6550000	2970534	5190000	8270000
P04846	NLPA_ECOLI	49100000	42900000	49400000	43900000	28971256	24000000	37200000	31837981	23413487		25202028	34994656	22586046	12100000	64700000	55310142	53700000	35900000	39500000	71801226		33600000	30500000	61600000	52800000	33000000	51942289	70300000	48400000	43400000	30700000
P0AB67	PNTB_ECOLI	27600000	33700000	31600000	26458484	23800000	18600000	22000000	16700000	20500000		16000000	18712647	21600000	15700000	28700000	26320140	24000000	29400000	23452206	23900000		27200000	29300000	30500000	31800000	17400000	24900000	30100000	18500000	20800000	20900000
P02358	RS6_ECOLI	66300000	81400000	53800000	66600000	38804268	58300000	43700000	45800000	41590339		36700000	49600000	42700000	40500000	65300000	91138678	65000000	63400000	51997315	77700000		48024177	46000000	86054877	60500000	73300000	62600000	66700000	59500000	61100000	57300000
P22256	GABT_ECOLI	16800000	13077197	9880000	6570000	9560000	8350000	13470207	13100000	13400000		5360000	3961249	8221429	4750000	13500000	8360000	8000000	12900000	9990000	31400000		4540000	8490000	12131689	15245445	10700000	10100000	24500000	12016281	16200000	15600000
P64596	YRAP_ECOLI	12000000	19300000	15500000	16700000	18600275	18800000	18300000	14200000	13200000		10200000	12200000	13700000	9340000	21500000	16100000	13200000	8630000	17095989	18000000		12600000	12400000	17700000	17400000	14100000	13500000	12100000	14800000	13800000	10404436
P00961	SYGB_ECOLI	13300000	16000000	13300000	19849958	5420000	19100000	12598668	12944820	4660000		8597777	11200000	13500000	3140000	15000000	30141472	21300000	15900000	12900000	20400000		7900000	11400000	21500000	15100000	17300000	17300000	17200000	7430000	11700000	8200000
P0ADE6	YGAU_ECOLI	63100000	51016994	41000000	31400000	33100000	50000000	40300000	36300000	22600000		26200000	37100000	27300000	29600000	37300000	40307924	48500000	33900000	41400000	61700000		34000000	41100000	56400000	38918633	44500000	37621563	54200000	32500000	45000000	29900000
P0AEU7	SKP_ECOLI	43600000	46800000	21700000	20100000	14300000	18400000	12100000	12030636	13600000		12897158	10600000	14500000	19352111	21889715	14000000	14800000	20400000	14000000	44200000		17400000	21100000	16200000	12300000	14900000	13900000	17100000	10735787	12287666	10400000
P0A903	NLPB_ECOLI	7460000	9380000	10200000	8310000	7230000	9820000	11167665	9420000	5610000		6582334	6658955	7104730	5810000	8140000	12000000	7660000	5636831	4580000	7751105		6440000	5590000	6000000	5410000	11300000	12908577	4430000	9758390	3951826	4008573
P13009	METH_ECOLI	18400000	21400000	18600000	17800000	5397996	19300000	11900000	6260000	11800000		11900000	15900000	5613515	5286936	25600000	24162627	27100000	8820000	19460024	17800000		17640787	12700000	30200000	40400000	11669144	33800000	35755432	15570454	18800000	14400000
P36938	PGM_ECOLI	68700000	62200000	59200000	64800000	48800000	51100000	45600000	37000000	32100000		30706265	38400000	25100000	23339982	53100000	48400000	53500000	45400000	51300000	54700000		47400000	39000000	58605457	47751528	42400000	49200000	51800000	50852158	41800000	38300000
P0AF28	NARL_ECOLI	14100000	8280000	14250170	17300000	15400000	19234858	17200000	15577535	9900000		11788602	16200000	9250000	5440000	4770000	23900000	20300000	10600000	13500000	13100000		10400000	8200000	13600000	17800000	17300000	17100000	14700000	16900000	11800000	9040000
P61175	RL22_ECOLI	36600000	45800000	19800000	11500000	13792445	18900000	22200000	13200000	10700000		15200000	17400000	15500000	41000000	20700000	16300000	27800000	11673577	17900000	15500000		14800000	13000000	13500000	23400000	21800000	20100000	24500000	20500000	26900000	11260025
P16703	CYSM_ECOLI	39100000	27100000	30800000	46200000	18800000	116000000	31600000	48600000	13130886		15700000	20500000	25900000	25094582	23700000	128000000	38700000	41000000	26510450	62500000		32200000	38799614	47400000	31200000	100685362	37000000	57600000	31800000	30000000	57200000
P63224	GMHA_ECOLI	54966059	41165177	58400000	30300000	37200000	21200000	21800000	35700000	38500000		46200000	43100000	44500000	38800000	26800000	25700000	21500000	29800000	16500000	12739129		20400000	36500000	16100000	21900000	21200000	18400000	11900000	13900000	14819761	17000000
P0A9A6	FTSZ_ECOLI	98300000	73400000	61900000	60200000	19838583	35500000	39000000	26200000	61100000		28100000	26900000	36900000	29671363	50900000	44000000	43900000	81100000	54000000	62700000		36700000	44200000	92600000	49300000	45800000	37500000	58722306	31700000	59400000	40800000
P02925	RBSB_ECOLI	38007343	43873099	35600000	49100000	41846253	58200000	30700000	42000000	32899253		25700000	32500000	48846566	18668821	71100000	90300000	46800000	57700000	27700000	78000000		36421978	32400000	88624865	54400000	58900000	53000000	80600000	51925612	67100000	44500000
P0A7J7	RL11_ECOLI	346000000	293000000	256000000	226000000	171000000	121000000	167000000	120000000	168000000		183000000	206000000	135000000	133000000	176000000	165000000	161000000	169000000	177000000	226499504		199000000	195000000	179000000	173000000	95200000	134000000	174683253	120610987	144000000	155000000
P0AEX9	MALE_ECOLI	12100000	12800000	9620000	20100000	14800000	29244245	28000000	31000000	17113278		5240000	9423059	10458906	11900000	7780000	5930000	8000866	14500000	23187525	44800000		3870000	5079783	9650000	5940000	9175236	6780000	22891183	8810000	21500000	17600000
P37744	RMLA1_ECOLI	14800000	13900000	14975490	15860517	9580000	19900000	19774955	17051940	16300000		11000000	8218442	9058243	8480000	25335328	28100000	25300000	14118228	13064263	26300000		11800000	12066725	28100000	23500000	17900000	23350116	26368533	29300000	25200000	17400000
P69783	PTGA_ECOLI	156000000	56100000	89000000	85600000	66000000	57300000	56400000	53800000	63200000		69700000	38000000	87300000	108000000	111881156	81392458	61600000	97500000	50300000	117317980		59900000	73900000	74100000	58973147	60300000	56900000	75347612	58990471	104000000	72172624
P04036	DAPB_ECOLI	47200000	52100000	38200000	38800000	38500000	26700000	26200000	21450026	22800000		27200000	39100000	34800000	20700000	38000000	26700000	25946761	34400000	32100000	35200000		29000000	35200000	31300000	21500000	23500000	22000000	22100000	19700000	22969810	30300000
P0ADG4	SUHB_ECOLI	1141394240	783000000	854000000	866472389	560583876	859608151	624919057	678290145	497000000		553000000	603000000	561041326	323393245	697560113	760000000	663000000	599000000	499000000	595000000		496000000	499000000	790000000	700000000	695000000	594000000	783429203	553000000	499000000	432628365
P23839	YICC_ECOLI	20200000	15700000	18000000	7794528	10500000	12200000	9960000	16000000	14900000		19700000	15100755	16400000	19700000	18300000	17100000	12400000	14100000	6630000	12200000		13100000	23600000	17300000	11700000	14700000	9740000	9140000	13000000	7240237	13200000
P12758	UDP_ECOLI	3430000	3090000	4209894	7023365	8430000	2860000	9750597	8918146	4745455		3210000	2242652	3550000	2060992	4682261	3610781	2336914	2800000	8370000	4900000		3624910	2820749	4620000	1700000	4100000	3334379	6780000	9500000	9667461	1450000
P39173	YEAD_ECOLI	18800000	9050000	9120000	7280000	1867672	17100000	4410000	7608635	2610000		6194732	6000000	8661563	5680000	12700000	9470000	10300000	6660000	2580000	20200000		3132809	7190000	18800000	10500000	16400000	9010000	24342560	20500000	17000000	14300000
P0A6F9	CH10_ECOLI	141000000	137000000	109074498	129000000	78700000	99800000	79300000	83500000	64100000		95875919	73534877	94744516	74400000	84900000	101000000	73600000	94200000	78466130	120000000		71500000	80400000	65900000	89600000	78000000	77500000	97200000	74400000	106575153	66100000
P0C018	RL18_ECOLI	78300000	73619763	54200000	60800000	15700000	26400000	14100000	29200000	22200000		21600000	18400000	24500000	34800000	31400000	14000000	16900000	25900000	14900000	40900000		18600000	28500000	29100000	16900000	28725096	5700000	32441025	16600000	20520400	28000000
P0ACG1	STPA_ECOLI	12600000	9740000	13100000	6540000	1493121	4138100	4570000	6460000	6090000		2520000	9030000	11200000	9220000	12400000	11800000	9090000	10676008	1370000	18200000		3500000	2560000	27000000	11900000	10400000	7270000	14700000	9160000	1566753	4960000
P0AG30	RHO_ECOLI	23700000	31200000	14449579	17504784	5280838	19500000	16100000	28100000	6020000		6938237	6108209	16587580	12153173	18300000	21587371	14500000	17100000	11900000	20531903		8340000	9217149	22000000	13800000	31200000	7760000	21700000	10778068	10665445	8000000
P23538	PPSA_ECOLI	38900000	26800000	28429532	21800000	14400000	16700000	14598741	22500000	16200000		20100000	24192226	21700000	19100000	21200000	11800000	12500000	15500000	10046516	15000000		7750000	15400000	10400000	8060000	14900000	11288955	10700000	5575930	6980000	8260000
P0ACY1	YDJA_ECOLI	35700000	37800000	33700000	34900000	23700000	35300000	22100000	34600000	24600000		28900000	23309259	45500000	24236390	40500000	45600000	27400000	30500000	18287292	35890847		24400000	25400000	35100000	31300000	26802089	28400000	31307818	26200000	33770490	21600000
P33221	PURT_ECOLI	8110000	11000000	10400000	9630000	7240000	12600000	11400000	13200000	5900000		6380000	11500000	6423701	6082556	9890000	12200000	12943746	8141659	10000593	10600000		6480000	5270000	11097706	8170000	12300000	8119143	9210000	11500000	4720000	3379192
P0ADW3	YHCB_ECOLI	22300000	25800000	17600000	20600000	11000000	20100000	9990000	14500000	15400000		8025795	9360000	13700000	4530000	27661909	35854410	21900000	21300000	17800000	26991408		17500000	12963462	35400000	22961055	21580648	21700000	22600000	26900000	18800000	19600000
P0ACF4	DBHB_ECOLI	117000000	189000000	111000000	162000000	68800000	59800000	83700000	78038510	81400000		49600000	50800000	73600000	71400000	119000000	87800000	75300000	77500000	47400000	121000000		51200000	66600000	104000000	74742658	59500000	59800000	98400000	62000000	80100000	65600000
P0A707	IF3_ECOLI	12500000	11000000	11100000	10400000	6150000	9260000	6174758	23000000	9580000		6177010	8483634	11200000	5023218	8719137	10200000	7653108	9710000	10100000	9870000		23672279	6510313	14660033	9530000	11800000	11100000	12389324	11700000	9493800	28100000
P31979	NUOF_ECOLI	162000000	188861115	138000000	126000000	94100000	123000000	87800000	118000000	106000000		96500000	83500000	108000000	75420603	138000000	149000000	103000000	119000000	84800000	164000000		95000000	89400000	158000000	92000000	111000000	98700000	138000000	87000000	111000000	92700000
P07012	RF2_ECOLI	14600000	24900000	26900000	35900000	16100000	16059446	10400000	20800000	12200000		16000000	17300000	16500000	7220000	11500000	16700000	15600000	11500000	13500000	29000000		10700000	10400000	13600000	31425487	14800000	10000000	34200000	11200000	7970000	10900000
P0AEU0	HISJ_ECOLI	70100000	36100000	79720976	108000000	67000000	102891136	54000000	86300000	62900000		61600000	57300000	68100000	42800000	77700000	62092576	88300000	72166849	65400000	77600000		63500000	59700000	49549182	37941063	50688052	65429801	69589745	44400000	44200000	28600000
P37902	GLTI_ECOLI	3210000	3229671	7530000	9620000	5360000	8190000	4690000	5920000	3939726		3620000	7722270	1089687	1465867	5160000	11000000	7422627	8133528	6450000	7030000		2783794	5678291	9560000	7190000	10964092	4069346	9200000	5320000	4322608	6440000
P0A9P4	TRXB_ECOLI	42100000	52216517	32300000	42100000	13600000	31600000	15800000	20900000	20100000		21500000	22900000	35700000	22800000	39000000	51100000	22400000	34100000	18200000	48200000		16700000	18321055	51600000	15400000	34600000	29000000	47700000	25200000	36062004	16500000
P0ABP8	DEOD_ECOLI	51200000	36100000	44600000	29300000	31800000	22700000	21700000	28800000	25704086		30900000	29600000	46100000	35800000	21500000	14500000	23200000	29200000	17300000	8780000		15143677	27700000	15300000	9741480	19600000	11893819	14100000	9670000	14900000	17253104
P0AG48	RL21_ECOLI	366000000	345000000	368000000	317000000	245163396	316000000	289000000	247000000	238000000		196000000	261000000	194841078	131000000	296758218	280000000	339000000	234000000	280000000	321000000		279978262	253000000	329000000	301000000	240000000	293000000	269000000	298000000	262000000	249000000
P25526	GABD_ECOLI	11228898	15279766	11900000	17500000	17400000	27900000	25122100	8690000	16400000		11609740	5880000	8210000	4760000	18925856	14300000	12200000	16651560	20000000	43100000		12400000	5880000	25500000	11944127	13100000	13880269	36500000	27100000	32000000	19597181
P0A7R9	RS11_ECOLI	69300000	64300000	52800000	49325395	35900000	31400000	42600000	42700000	38900000		35200000	50800000	33300000	41500000	45700000	33400000	39300000	45086789	43600000	64400000		43800000	37000000	30600000	32400000	42977599	33200000	41100000	23000000	31900000	37400000
P0ACF0	DBHA_ECOLI	383000000	665000000	340000000	526859181	247986649	360985439	264000000	299766509	232000000		281000000	197000000	258325273	178000000	380663108	225000000	257000000	243256228	207650326	263000000		225840314	233000000	285303766	283875978	183000000	266000000	303000000	278000000	313000000	210000000
P61517	CAN_ECOLI	20600000	12700000	11800000	23406728	10000000	29900000	14500000	19802550	7710000		8400000	14229941	11600000	4510000	14700000	22000000	17600000	20500000	13679603	13800000		10800000	12276656	19200000	13800000	22400000	17100000	17600000	24700000	19100000	6940000
P68919	RL25_ECOLI	82600000	62600000	43000000	27000000	47394850	11800000	24272632	14700000	24500000		33100000	40258093	28671502	37200000	29100000	13433330	17700000	23000000	24900000	45166419		41100000	42500000	16000000	11900000	12200000	12900000	18800000	9050000	29200000	31900000
P30850	RNB_ECOLI	4985342	13095322	6310000	13600000	4990000	12474052	5770000	8915596	5711196		9170000	7970928	13119396	9420000	15200000	22800000	12000000	13700000	7170719	21570359		6150000	5860000	22200000	9120000	10800000	9610000	13524070	5395010	11300000	14200000
P25524	CODA_ECOLI	8230000	8070000	2080000	1400821	1650000	1350000	1198886	2230000	326680		17490087	2410000	1310000	6410000	1050000	1733771	323688	13200000	1684755	13600000		943604	868476	1220000	12100000	2030000	319006	18600000	268921	350572	741042
P0AEI1	YLEA_ECOLI	10500000	7986296	8710000	9580000	5722972	6770000	8521726	11877465	6658439		8110000	9642866	3480000	6308616	5380000	8300480	11100000	6750000	14900000	8369507		7700000	8080000	6360000	6670841	10900000	9400000	9420000	9698178	5410000	6133554
P10121	FTSY_ECOLI	13100000	12566664	11448581	24000000	13500000	22497684	11467058	21987232	12700000		20123205	16545754	31200000	8404901	18100000	21600000	10936686	28100000	14500000	15100000		12300000	16000000	15900000	16400000	10406076	19300000	9310000	12700000	10308647	9200000
P0AC02	YFIO_ECOLI	17700000	15200000	11500000	4730000	7070000	4130000	7350000	3500000	4360000		2860000	4740000	3540000	5290000	8970000	6740000	6890000	6300000	6700000	10700000		7980000	7832473	10700000	7409074	6950000	8900000	10100000	8850000	6100000	8376999
P63020	NFUA_ECOLI	23600000	7760000	13300000	7102156	5600000	5171871	4550000	9660000	9440000		10200000	2430000	10900000	6950000	17700000	9620000	6070000	12000000	1800000	17100000		13300000	13500000	14100000	10400000	13100000	8170000	15600000	12700000	11800000	8680000
P15877	DHG_ECOLI	31960223	32500000	33197158	22300000	17100000	13000000	15800000	21000000	23102314		31341815	32100000	33600000	31653107	30000000	23000000	17400000	26000000	11800000	14200000		11254082	18500000	14189824	14100000	19100000	12400000	15900000	9349806	18500000	11000000
P0AGD3	SODF_ECOLI	28100000	9430000	25900000	30400000	15787254	19700000	18600000	9870000	12500000		14700000	9465196	16800000	19900000	28900000	24300000	27100000	20100000	19700000	26600000		13700000	13400000	28900000	14700000	14200000	18616845	18500000	24500000	15700000	16100000
P0A8E7	YAJQ_ECOLI	15400000	31100000	39600000	25500000	24200000	34700000	21100000	33000000	29800000		37400000	32400000	39200000	33200000	33900000	44500000	24300000	40900000	33300000	27200000		23100000	37305977	30400000	20800000	48700000	26000000	29400000	20500000	22000000	22800000
P60560	GUAC_ECOLI	5310000	6710000	3650000	5370000	1277099	2440000	2120000	2790000	1070000		953872	3380000	1590000	1086795	2690000	2880000	2390000	1633117	1870000	2949880		2620000	1790000	2510000	2350000	3111472	1360000	2560000	2900000	890032	1540000
P0AEZ9	MOAB_ECOLI	15300000	9560000	24000000	19724889	12100000	21700000	14800000	18644638	10800000		10500000	20515085	22300000	9250758	13594438	20135108	17462752	16029683	11600000	11100000		7264003	11200000	17700000	12190242	18116440	10881134	6690000	13700000	9240000	7910000
P03841	MALM_ECOLI	5660000	9250000	4400000	34689403	37400000	21700000	35700000	30300000	19700000		30359310	35000000	14245170	14404227	23100000	34200000	11800000	17521389	25623594	34500000		33000000	29500000	14200000	32500000	14272917	30300000	17445412	29800000	31700000	22600000
P02943	LAMB_ECOLI	4427061	2470000	1960000	3900000	2148372	2710000	2238573	962917	2030000		617890	2370000	2950000	1089038	1820000	4590000	1400000	2470000	1450000	7272004		3620000	1540000	3590000	3494581	723579	2942273	1176822	1923661	4659437	1104802
P0A7K2	RL7_ECOLI	678000000	712000000	442000000	462000000	338000000	322000000	322000000	296000000	261000000		283000000	207011104	314000000	260000000	322000000	374000000	321000000	344000000	262000000	392000000		263000000	269000000	381000000	262000000	314000000	262000000	324000000	226000000	322000000	243000000
P0A805	RRF_ECOLI	80900000	75300000	24100000	18500000	20500000	8910000	12900000	8810000	10600000		22100000	22900000	21400000	41800000	34000000	31800000	17000000	26600000	21300000	30700000		33800000	26900000	15300000	13600000	14800000	15000000	24200000	18100000	24100000	26300000
P00579	RPOD_ECOLI	3780000	3969792	4150000	2220000	2870000	2820000	1740000	3180000	3250000		5330935	6300000	12945393	5520000	5350000	6850000	4290000	6000000	3449583	4140000		1270000	4440000	3410000	4430000	6260000	3330000	5270000	1486544	3390000	1520000
P0AEB2	DACA_ECOLI	15900000	12942050	12100000	13900000	5881430	10800000	5877894	8450000	6910000		7910000	6100609	7640000	7969266	9590000	10100000	8710000	9040000	4197128	7990000		10243123	5176742	4432257	10300000	7600000	4500000	7010000	4850000	5630000	11630357
P0A7E1	PYRD_ECOLI	25800000	23100000	24400000	27700000	20800000	29000000	22200000	28900000	17190493		20900000	27900000	21528374	12465693	26100000	34022568	29298335	23400000	18377432	25970363		17320356	19005215	26400000	24400000	26500000	22800000	24100000	21400000	21200000	17500000
P0A9L3	FKBB_ECOLI	32700000	15100000	22000000	26200000	21500000	27753471	22400000	24700000	23000000		23100000	27000000	25400000	19200000	27800000	31100000	24300000	30000000	29400000	27400000		30700000	21463316	34300000	23900000	29200000	25864207	29500000	23394470	26300000	25700000
P37051	PURU_ECOLI	4570000	1630000	3380000	2156743	1628296	3221714	3128676	3850000	1900000		1640000	4320000	1510000	1960399	4230000	3210000	3590000	1920000	4908826	3696829		2230000	1444390	2380000	2740000	3230000	4825734	2130000	3048004	1960000	3410000
P0A6T3	GAL1_ECOLI	22500000	10100000	16400000	26300000	9938251	17920050	13900000	27900000	10299652		9390000	47390753	30500000	20200000	9210000	31900000	19600000	24572026	7990000	18300000		4477609	7160000	18800000	19800000	41000000	11235567	16700000	20430784	11021849	12723763
P46130	YBHC_ECOLI	43700000	27900000	48600000	38761531	39926542	28800000	28182285	28000000	25669944		19300000	35200000	36200000	24100000	38400000	37400000	37800000	30457045	34900000	32100000		30100000	33500000	31650940	32900000	32400000	36400000	28500000	39200000	28749921	24522569
P21169	DCOR_ECOLI	11442073	9880000	8096277	3570000	1490000	2850000	2610000	2380000	3423822		4440000	4440000	3750000	10100000	5430000	2950006	2120000	4660000	1030000	5470000		4680000	6990000	5420000	3230000	3020000	2330000	4030000	3980000	4040000	4050000
P77774	YFGL_ECOLI	33700000	39067231	25300000	31400000	26700000	43600000	30000000	34700225	25971270		24400000	24200000	30400000	20200000	21300000	46500000	35755483	28300000	29426170	34000000		24500000	20000000	44892380	37600000	37500000	30800000	52000000	44800000	33000000	21862798
P69828	PTKA_ECOLI	19000000	15900000	9140000	72900000	3680000	20800000	7512604	7760000	4920000		11200000	5330000	47700000	7360000	18700000	91300000	13900000	22000000	9580000	17900000		15400000	13899413	52100000	7210000	54300000	11100000	51500000	4080000	17400000	14400000
P08506	DACC_ECOLI	13900000	9830000	6142349	8780000	2087014	22800000	12300000	17316518	4211097		8580000	12600000	8688098	3744932	10300000	18000000	9570000	6210000	17400000	11700000		7040000	5780000	11700000	12400000	15113534	12100000	5907862	11200000	12208339	8616146
P10384	FADL_ECOLI	7390000	7142300	18469964	15862333	14900000	24934457	12700000	21800000	10652654		8603271	20093185	18300000	12400000	20700000	25800000	18200000	15900000	14000000	16300000		10159144	15000000	22252788	15400000	21100000	17300000	21200000	16751992	17665442	13000000
P0A9Y6	CSPC_ECOLI	204000000	71600000	127000000	104000000	138000000	116000000	120000000	113000000	106000000		87544727	100000000	99200000	90200000	172000000	150000000	123000000	106000000	128000000	141628365		124000000	131000000	136000000	121000000	78949696	112000000	119000000	140000000	133222130	123000000
P0A6D7	AROK_ECOLI	24700000	11958301	15900000	15200000	8670000	13100000	18300000	12600000	8703391		9820000	12300000	12800000	9460000	18504335	20900000	18566594	16200000	15980069	19622961		11900000	9240000	27900000	17100000	11894841	9930000	20500000	23916313	17800000	14900000
P04951	KDSB_ECOLI	6311707	7010000	7086782	14700000	7830000	19300000	11600000	12570515	5579457		10800000	7380000	5350000	1720280	10021465	13800000	12200000	9490000	8650000	10600000		4598427	4900000	16300000	10200000	14400000	9373838	14698861	3675931	17200000	4220000
P0AG44	RL17_ECOLI	5148258	4470000	2465358	8690000	1081703	5000000	3870000	3830000	1847415		1880000	2620000	6797698	2830000	7642595	17626900	2581636	7600000	2987170	5680000		5600000	2685517	20200000	5684031	15900000	2857932	15100000	3387106	3111002	4870000
P06612	TOP1_ECOLI	15300051	14400000	23300000	15500000	15000000	27300000	12000000	15448557	12100000		17093655	15400000	22300000	9060000	14800000	23300000	16200000	25387714	20400000	23800000		9078987	14100000	31289831	29300000	21000000	21400000	27524200	19055268	18356911	11476997
P0A6H5	HSLU_ECOLI	15500000	10442598	4660000	5633362	2990000	2885347	14500000	4610000	2031950		1489139	2250000	3030000	2480000	8030000	9560000	7051009	5480000	3585200	4843266		4027478	5335857	12700000	2470000	8590000	6458533	10600000	10100000	6127437	5900000
P23883	PUUC_ECOLI	8510000	7830000	5740000	6930000	11100000	5532827	6370000	8980000	5190000		9540000	9850000	11300000	5840000	11704348	10200000	3740000	7060000	7500000	6151666		10200000	7807030	5800000	8260000	2080000	3481418	5360000	9480000	8360000	9601045
P0AF93	YJGF_ECOLI	38921700	16200000	23800000	17400000	10400000	3690000	9070000	15116264	13000000		13777158	5018662	12800000	25100000	27400000	13800000	7421893	23400000	8040000	37400000		13400000	18318847	21600000	16200000	10200000	10100000	30700000	12000000	17100000	15915126
P04949	FLIC_ECOLI	26800000	25700000	22900000	20500000	16200000	22700000	17400000	19100000	14900000		12800000	15100000	16200000	6726737	30900000	29200000	35901528	20269368	22100000	26800000		22000000	15600000	37200000	28400000	21292778	17700000	24500000	30100000	18200000	20600000
P31224	ACRB_ECOLI	11400000	14000000	10400000	13100000	9990000	15100000	15200000	16000000	7940000		12400000	13100000	5340000	5080000	10100000	9350000	11700000	7190000	8330000	12900000		3180000	5810000	26600000	8300000	15200000	9840000	6940000	9250000	7890000	8080000
P75780	FIU_ECOLI	26400000	43000000	11000000	9660000	2750000	6270000	2921286	9730000	6380000		8340000	7890000	10800000	25600000	17200000	10200000	6110000	11700000	5050000	10100000		6728472	5669474	9510000	10400000	9762059	4580000	8240000	8460000	6320000	3880000
P0AC59	GLRX2_ECOLI	11000000	10890599	4300000	4070000	4105586	7780000	5066199	6308885	1940000		5857832	3010000	10700000	3620000	6425794	9378110	5590000	4360000	3084703	6420000		303884	3028043	9300000	3920000	8400729	5650000	5310000	3716867	8370000	2790000
P76268	KDGR_ECOLI	14300000	37067724	11700000	9020000	10200000	10883929	9690000	11200000	8910000		11800000	13200000	17500000	15900000	12300000	9950000	10300000	9780000	9000000	15400000		8050000	10199163	10243736	11100000	10900000	12200000	14300000	9510000	8420000	17200000
P0ABH9	CLPA_ECOLI	8780000	7930000	8070401	5950000	5717896	3970104	6220000	8620000	5713149		6070000	5083183	7391033	5980000	9510000	7740000	4190000	11600000	4530000	4930000		7600000	7040234	4718353	6500000	6110000	3790000	6180000	8550000	4660000	3014549
P04425	GSHB_ECOLI	8090084	7615946	9530000	5123054	3012583	3780000	1549325	5858281	4050000		2620000	1530000	4210000	2020000	7915480	7780626	4534713	5937803	436014	4226050		1880000	3530180	6380000	2944018	3170000	5895599	5230000	1988800	3150000	2150199
P0A7G6	RECA_ECOLI	12500000	8047133	4490000	2262459	1443682	7830000	3048776	3874426	2020000		3945556	1870000	6397238	4670000	8100404	5720000	3590000	7350000	2484798	6488504		4592623	4340000	4587239	3280000	5290000	4550000	5590000	3360000	5010000	3310000
P16700	CYSP_ECOLI	9645180	2339602	11400000	6954621	6708883	9960848	5130000	4940000	2447477		4786214	3190000	6330000	4807428	4180000	4143208	5501753	8300000	6826199	3470000		5691587	3860000	1940000	4380838	3660000	4970000	3106967	3630000	4160000	2411960
P0A877	TRPA_ECOLI	1823107	1495635	2034389	968294	1900000	987494	2123152	3540399	1338441		1015890	2420000	2230000	1430928	4000000	1920339	2597604	2510000	1820000	1580000		591738	1411672	3740000	1340085	2870000	3030000	770098	3520000	1590253	2610461
P0A7A9	IPYR_ECOLI	70700000	40200000	47500000	31800000	16300000	24500000	12000000	17628674	19600000		23621689	17800000	23900000	50100000	34284204	17605136	16900000	34068476	12200000	44800000		42000000	31800000	33344159	28100000	17700000	19900000	40200000	10700000	25400000	22300000
P0AGJ9	SYY_ECOLI	15900000	17700000	16700000	19472377	8420000	13500000	8880000	23200000	11300000		12900000	23628126	17900000	8046481	12330672	15600000	15045122	12800000	11000000	16300000		10400000	11300000	23102889	11300000	15800000	13920316	15700000	14600000	12500000	8170000
P09148	GAL7_ECOLI	9650000	8450000	6180000	5850000	2170000	7840000	4840000	10500000	5990000		3950000	2530000	5830000	9770000	11400000	9500000	4800000	10239231	4197867	16400000		2500521	6610000	8520000	4340029	7250000	2334621	10598405	7607816	10600000	8375980
P00894	ILVH_ECOLI	26400000	30100000	7180000	24048851	16300000	4557698	3920000	7100000	5263665		9880000	6040286	11200000	5930000	11600000	10993746	8820576	12700000	5330000	11971135		5880000	9134545	15600000	8540775	12646936	10800000	8347171	9770000	5850000	12400000
P0AC38	ASPA_ECOLI	28000000	19100000	18400000	10300000	14000000	9390000	16008089	11500000	11001015		16300000	13800000	17700000	12100000	23300000	15300000	12600000	13000000	12500000	9360000		11736194	13400000	13232100	12500000	13304292	11300000	8330000	10300000	14200000	12676448
P0A9M0	LON_ECOLI	31300000	20400000	28710051	18900000	17800000	17300000	13400000	18400000	15020355		18400000	18421136	18620268	19300000	20730982	17000000	16400000	15419076	12700000	11200000		12200000	20600000	19800000	14550046	17200000	13700000	16700000	12300000	11700000	12024067
P77674	ABDH_ECOLI	2700000	4060000	796678	597465	304379	0	1250297	0	313784		323838	259123	0	712088	991719	3220000	2948741	337182	3953046	2850000		3420000	1693527	1856752	2596619	3690000	2020000	2630000	797828	3260000	2440193
P62768	YAEH_ECOLI	10700000	20000000	13800000	16981626	9913938	17700000	16900000	14100000	8410000		9490000	13089344	8080000	3207595	12600000	15800000	13400000	10400000	12100000	11031953		8294511	8630000	14800000	13100000	12964652	12300000	9719033	12900000	9887002	9368955
P00448	SODM_ECOLI	64400000	23546957	33400320	35700000	29300000	23100000	30900000	23200000	25900000		35300000	18700000	30800000	38767190	53097147	57200000	40900000	45800000	40900000	30518711		58100000	49800000	45700000	50000000	33300000	37900000	29400000	36200000	52300000	34100000
P37626	YHII_ECOLI	15502193	17600000	15900000	15624399	7650000	12705977	7120000	24662806	8433201		11500000	8403625	12221776	7260000	13400000	16350360	10643725	14300000	8240000	20800000		8683076	5810000	18200000	17100000	17200000	11000000	14700000	15600000	14170796	12900000
P0AEZ1	METF_ECOLI	10800000	8830000	7560000	8260000	2720000	19000000	6117488	12900000	5850000		4885783	13100000	7747786	4770000	10308972	14500000	8280000	3930540	8327225	13100000		4450000	4290000	11542462	9230000	13752533	7270000	7900000	13900000	9900000	7580000
P60624	RL24_ECOLI	121000000	140889385	112000000	104000000	64700000	89400000	73500000	78700000	63800000		87500000	63600000	87818131	53354725	90845766	91100000	78608714	79741565	61428222	104965153		75200000	65884466	95016123	76600000	75753220	70700000	98400000	59500000	88700000	57159247
P22106	ASNB_ECOLI	8030000	6440000	651313	312406	1240000	1150000	0	1610000	0		1020000	279932	0	2380000	1380000	1105277	2939190	947748	324256	2770000		0	0	3124750	618895	1030000	1400000	608350	0	0	2470000
P40874	MTOX_ECOLI	11300000	6680000	14200000	9520000	8360000	11300000	7570000	8850000	10200000		11500000	8970000	8456696	5200000	7290000	6690000	5650000	6750000	5320000	6796776		5840500	12200000	5232560	5580000	3790000	4720000	5790000	3710000	2840014	5190000
P0A7I4	RF3_ECOLI	5080000	3790000	2660000	9020000	5000000	6108170	8320000	6740000	11801980		8940000	7700000	7460978	8717831	5290000	10500000	10300000	9530000	9962245	13459334		14351802	12426824	7830000	7170000	11600000	6963413	8039461	11034048	13542584	12100000
P30958	MFD_ECOLI	6340000	4440000	5460000	3400000	3020000	3110000	2960000	2610000	4176110		2330000	4190000	5670000	1096724	5010000	3460000	4270000	2220000	1357772	3540000		4770000	2955526	2755153	3010000	4530999	4440000	1690000	1710000	1910000	2840000
P0A9S3	GATD_ECOLI	19900000	17700000	17940037	27150625	10100000	21342681	19260159	23700000	14300000		7940000	18300000	16400000	7360000	16900000	22200000	16034723	15003011	9408322	13890993		15000000	8860000	21164524	21000000	17900000	14100000	16157050	17400000	12500000	13100000
P09551	ARGT_ECOLI	9120000	19741502	11893952	16400000	17000000	29300000	23700000	23400000	20300000		7260079	13200000	13800000	6430000	15500000	20400000	18300000	13100000	21100000	29800000		6590000	3550000	11200000	12003225	8050000	11068310	22900000	15000000	15400000	8750000
P0A862	TPX_ECOLI	70500000	25200000	49200000	46770647	36765607	26500000	35100000	30700000	28604762		25700000	35700000	23400000	32300000	38100000	29453514	30200000	36100000	33100000	48200000		33500000	38300000	30300000	35600000	22000000	27200000	39600000	25097799	25900000	30100000
P0A6W9	GSH1_ECOLI	5830000	6420000	5724148	11000000	6466221	14800000	10173641	13100000	7190000		9930000	10400000	10425705	4335912	5490000	15256517	7670000	5980000	7020000	7077091		4600000	5236711	9270000	4920000	13000000	5520000	11493533	12500000	8200000	6250000
P46853	YHHX_ECOLI	19700000	10166940	16321954	12200000	15491087	19600000	12400000	15500000	12600000		13988989	18416534	17900000	8010000	14923199	21030695	25900000	22668752	18100000	9875075		13736135	11700000	14009374	14500000	25100000	17600000	16900000	14212881	13878281	17537900
P0A7T7	RS18_ECOLI	149000000	163000000	121000000	134000000	79400000	111000000	67400000	79081320	69300000		76700000	56100000	64900000	57100000	95000000	79800000	89100000	91200000	73400000	97919693		72400000	63300000	93400000	76200000	74300000	69700000	63600000	71900000	82000000	56000000
P0AG51	RL30_ECOLI	88500000	50600000	43000000	28900000	46000000	8450000	15200000	10900000	19789401		32600000	40400000	36500000	44300000	25834606	8825148	10900000	39099742	16500000	48300000		28508493	38800000	8470000	8670000	7740000	7870000	19635922	1530000	19600000	21000000
P76578	YFHM_ECOLI	21500000	27584384	16000000	12982049	8050000	27200000	12851521	15000000	7066008		15200000	2200409	13900000	15900000	12560164	10800000	17400000	13300000	6510000	14700000		4830000	8220000	8180000	6543823	12400000	4373073	7870000	5480000	4105465	6318470
P0AFH8	OSMY_ECOLI	8970000	4350000	6870000	2530000	1572893	3280000	2125768	6710000	2922788		3731761	2711407	5070000	3250000	8564650	7520000	7510000	8110000	4781587	6058252		4620000	3982850	3870000	4841083	2990000	5268296	6360000	3183117	2140000	1301936
P0A6N4	EFP_ECOLI	7519247	1050000	5140000	5090000	612938	4554818	0	0	0		3349523	5400000	287838	0	6270000	7190000	5010000	612338	1438264	3040737		0	0	8000000	4906959	0	711861	6050900	4080000	0	556444
P60906	SYH_ECOLI	10900000	10900000	8710000	9448142	4398490	10400000	6390600	8188043	6330000		4160000	8550000	5910000	5710000	16000000	17500000	9978901	8601450	9150000	16298073		7630236	5780000	17846478	17600000	8744804	8410000	20600000	9320000	10700000	12064444
P23845	CYSN_ECOLI	14500000	12500000	2240000	843577	674861	1290000	1788071	2670000	387262		2125325	4100000	2460000	3327175	2890000	1860000	1420000	4480000	3230000	2970000		2880000	3040000	1977448	1970000	3860000	2260000	3060000	2645451	1860000	2178412
P45395	KDSD_ECOLI	9060000	7042030	6600000	5380000	3650000	2870000	4520000	1620000	1241209		2570000	0	3820000	3260000	4690000	3360000	2440000	2230000	3923990	5290000		3950000	2248638	2430000	2602254	1440000	3493924	4903802	4700000	4135304	2610000
P76316	DCYD_ECOLI	12200000	3800000	9861985	7770000	3700052	6737507	4004773	2958614	3181803		3611259	4797464	4380000	2057833	9083210	11647979	10449809	4880000	7280000	9443679		7772105	6950000	9870000	10452628	6404467	7600000	8070000	9537125	5940000	8316016
P0A6K6	DEOB_ECOLI	5098016	2960000	4680000	3910000	6510000	6177769	6960000	6590538	2490000		3050000	2742575	5885180	2050000	8386937	7224892	9110000	2760000	4550000	14200000		2330000	3018705	9914727	7100000	4853716	8569564	11600000	11900000	9788946	3650000
P0A9L8	P5CR_ECOLI	2037057	2600000	2688969	4540000	1768411	2760000	2142568	3940000	2450000		2190077	2140000	2920000	1130000	2070000	5630950	2450000	2148792	1690000	9020000		2500000	2621576	4230000	3210000	2290000	1971792	1610000	2190000	5480000	2191229
P0ABJ9	CYDA_ECOLI	17600000	15558054	14900000	11100000	11900000	9978381	9908055	14800000	13800000		10456524	8220000	11800000	3570000	13100000	13700000	10300000	11600000	7490000	6380000		11300000	12900000	8100000	13000000	13000000	12167567	10400000	7116316	6380000	11171837
P00547	KHSE_ECOLI	13993763	7130000	9840000	12493214	5230000	5320000	6660000	5080000	6300000		7360000	14254375	8750000	5840000	3765418	7210000	4929447	1726046	4000000	5170000		16400000	7260000	3720000	9560000	2727815	2630000	9110000	7780000	21556145	17800000
P06721	METC_ECOLI	18000000	11867466	16400000	11400000	5390000	8140000	8323494	13800000	9030000		11200000	9571046	12303092	9780000	13525497	17603246	8303065	10500000	8890000	15200000		8690000	12500000	19028099	7790000	14300000	8606364	15225485	11400000	12000000	10100000
P0A6Z1	HSCA_ECOLI	17280036	20077071	5670000	7360000	4370000	4118434	2400667	2190000	3530000		5166432	5470000	7773909	2860000	10973460	8010000	7340000	4020000	9490000	12100000		9510000	7020000	8740000	5372039	7620000	6370000	4662978	9203583	6020000	7610000
P31658	HCHA_ECOLI	3754158	5033784	6070000	4487193	2810000	3780000	6700000	4240000	4514342		1297515	1515891	6780000	2739303	7060000	7830000	8750000	5228460	4540000	4630886		5110000	4480000	11200000	12100000	4589975	6120000	8830000	11815596	4236637	5930000
P0A9F3	CYSB_ECOLI	7472846	3610000	3940000	6050220	5500000	8930000	6630000	6480000	2880000		3600000	11773702	6610000	1033383	6800000	7662138	11900000	8478919	6428821	5850000		3287603	2210000	7030000	9360000	10800000	3060000	3490000	7556365	3810000	4040000
P30126	LEUD_ECOLI	0	0	303606	0	374170	0	0	328150	629011		267252	0	0	0	307747	584564	0	0	380409	0		0	556374	0	516070	0	0	279928	0	0	0
P31142	THTM_ECOLI	2176634	668869	2540000	4410000	1890000	4990000	3490000	4334803	1513369		327511	2844567	3380000	2190000	4300000	6760000	3718220	3990000	2510000	4358383		1360000	1685288	2671310	3080000	4800000	1730000	3620000	2780000	2080000	2590000
P09372	GRPE_ECOLI	22301948	34000000	7560000	14866327	7810000	11441795	10700000	15300000	7751474		11220644	11900000	6860000	11492140	15100000	23300000	16700000	9820000	10400000	5990000		6536530	3420000	25400000	15300000	13700000	18656171	16300000	18100000	10200000	885718
P0A7Z0	RPIA_ECOLI	12800000	7970000	11300000	13800000	2880099	15183644	11200000	10708851	3883040		6915941	7120000	9580000	5294366	10400000	18443334	13453218	9580000	8924627	15300000		8690938	5175452	20700000	13100000	14187248	11700000	13347045	8693973	11300000	9553058
P0ACY3	YEAG_ECOLI	0	740850	1278461	0	949812	288877	1380000	0	645812		3430000	1559113	0	0	374850	302686	0	0	367762	0		550606	0	513304	0	2280000	292524	0	1010000	0	1077926
P0A7S3	RS12_ECOLI	58100000	43300000	57903376	49900000	29800000	31900000	38149905	48300000	43100000		33800000	39700000	18800000	15605269	34837250	24100000	38200000	24162695	29400000	33800000		33200000	28300000	26400000	38300000	24500000	24300000	25500000	21393462	24000000	26200000
P64604	YRBD_ECOLI	28400000	19336342	17400000	6960000	12200000	7980000	7010000	4474301	9098833		9453045	6667423	10200000	7780000	17822937	11800000	10600000	8540000	7260000	12359575		8170000	12500000	11400000	12300000	8280715	11479281	11200000	9665935	5522656	8310000
P0A9A9	FUR_ECOLI	21800000	17600000	12100000	12529787	8707544	12163152	8830000	8630000	10043723		9979341	13400000	9310000	9390000	16812361	10247521	9160000	12890372	6417860	14200000		13958192	10762206	18013445	10340203	10490807	12064505	16300000	11400000	16000000	13812086
P61714	RISB_ECOLI	7110000	13500000	7150000	3815637	2310000	2835325	2135293	4281464	3710000		5504602	4060000	8510000	3930000	3330000	4354850	4680000	8580000	2120000	7024668		1980000	3330000	5680000	2770000	4006546	3750000	4380000	2740000	2700000	3530000
P0A759	NAGB_ECOLI	14023889	16568334	15271425	13700000	12100000	13500000	7600000	12200000	7140000		10700000	14600000	14100000	12700000	22900000	20100000	18400000	12500000	16100000	29400000		14816908	15500000	28960896	10053733	19590420	17500000	23200000	12779764	15800000	12606200
P17854	CYSH_ECOLI	6580000	2590000	3153151	2960000	2750000	3456198	1320000	2463443	3230000		2190000	3250000	2930000	1740000	1062351	2980000	1403612	4610000	1690000	3380000		2150000	2240000	1911912	2493470	28115629	3409787	3400000	2099212	3351132	1174933
P0A8A0	YEBC_ECOLI	4770858	2560000	14000000	5768548	1182819	8977711	2622163	15166800	835345		1335917	3850000	9247078	3950000	439844	21800000	17282670	8360000	7721860	11541649		6467435	9019679	19943296	12300000	18050043	12424010	16034829	11000000	1620196	9623366
P62620	ISPG_ECOLI	3680000	3170000	1310000	5690000	0	4210000	1080000	4230000	946953		1720000	1020000	3340000	1410000	2320000	2190000	1380000	3675625	4630000	6670000		306542	1720000	4130000	1982144	2435266	2520000	3770000	1940000	4133346	1120000
P0AA43	RSUA_ECOLI	12600000	8830607	16055701	5550000	8800000	3982446	2759012	2740000	4040283		3790000	3440000	3840000	6362282	4750000	6820000	5590000	6458735	6500000	10500000		8969475	7120000	2550000	3190000	4580000	1940000	6990000	4167059	2887806	2780000
P0A8R0	RRAA_ECOLI	16762941	13069801	14100000	7491334	11098804	10800000	6520000	6760000	8520000		11100000	8452327	6868400	12900000	15000000	6890000	9720000	9430000	6606558	8350000		10191439	9155012	5153829	7080000	5152826	4420000	5549362	7720000	11200000	8514449
P30177	YBIB_ECOLI	5740000	3860000	2860000	2600000	4595476	5410000	1490000	4170657	4960000		1830120	4440000	2960000	1710000	1847513	5360000	1270842	3470000	1550000	2760000		1850000	2350000	3595922	955687	2979105	2839235	1890000	2890000	2460000	1360000
P21499	RNR_ECOLI	9690000	8472637	7490000	3520000	5240000	1950000	3659388	1760000	3320000		2830000	7270000	3130000	10200000	5095673	6220000	4110000	4150176	2500000	8230000		4450000	6070000	5191737	2990000	4440000	3760000	5550000	2350000	2798623	3510000
P37747	GLF_ECOLI	4600000	2530000	3240000	4450000	2630000	2029800	1070000	2940000	1760000		1480000	2970000	3550000	1863968	4990000	2070000	1540000	3050000	3240000	4020000		2230000	4420000	5750000	5790000	4010000	1940000	4402838	1658648	2640188	1920000
P37765	RLUB_ECOLI	22200000	20900000	25400000	29271222	27162463	46500000	43431050	24923988	19500000		12700000	24000000	24984931	16269627	23100000	40700000	43719671	16121702	40700000	13400000		22400000	15300000	33100000	31900000	34300000	33600000	19215622	43596451	15600000	15800000
P39831	YDFG_ECOLI	4870000	3000000	6061624	5320000	6310000	9650000	6336997	5850000	3320000		3825026	5154680	4310000	1870000	4310000	7504562	5420000	3730000	6902533	2480000		6210000	4112847	5010000	4320000	4970000	4390000	4310000	6170000	1773101	2960624
P0AG27	YIBN_ECOLI	4080000	2361242	2737298	2430000	2550000	1548277	315478	652255	327005		871276	2090000	727454	2936235	986714	2737695	332772	1700000	0	946308		893505	965327	1946562	321097	622928	743285	953336	611743	0	952984
P0A972	CSPE_ECOLI	150000000	115000000	82000000	76600000	68400000	66600000	51300000	45100000	55600000		54000000	62500000	66100000	43500000	119000000	117568098	80950415	66900000	70600000	94200000		90788015	83300000	131000000	92200000	61400000	70393559	79000000	65700000	78000000	78800000
P31057	PANB_ECOLI	19900000	9370047	11819178	1100808	1120000	3540000	1144845	4188005	3320000		9465821	5765910	10300000	6050000	4603644	5144183	4310000	6010000	6526187	5244553		2049737	4220052	4630000	3556420	4349428	3764823	4440000	8965310	5210000	2520000
P0AC69	GLRX4_ECOLI	47300000	16500000	24100000	23701341	20340687	22660924	18400000	15736394	16600000		19000000	16946248	19200000	27100000	46500000	21800000	15900000	18474785	16200000	28700000		20500000	18628697	18100000	15802375	20993149	18325190	27387295	14200000	19800000	28100000
P11446	ARGC_ECOLI	3170000	3277671	1510000	2300000	1720000	644201	1670000	3739121	2840000		3210000	671905	2160000	1925095	4549102	2310000	2788611	2446388	2290000	2670000		1340000	1180000	4530000	5230000	728995	2680000	1394946	1153848	2770000	4077715
P28304	QOR_ECOLI	981700	3903993	2120000	1070000	1350000	0	1200000	807760	1870000		1351113	1594479	2130000	1350000	1630000	2223628	389028	1810000	674074	706368		931284	1675317	2380000	1104200	1430000	343174	1100000	0	1144026	383037
P12008	AROC_ECOLI	6160000	3550000	3760000	1540000	669464	2890000	1120000	1153417	536832		0	3410000	1410000	1440000	3370000	3788923	2500000	1530000	1760000	1910000		2500000	1000000	4050075	3901358	1486468	1610000	5280000	2050000	3790000	2835422
P0C0S1	MSCS_ECOLI	12020471	3160000	9120000	10616853	6610000	11400000	10600000	8390000	8750000		2810000	13800000	2198040	4710000	2720000	14300000	9240000	7560000	9876942	15469117		1770000	598766	3170000	4530000	5120000	4900000	16400000	11158807	2000000	3000000
P0ADY7	RL16_ECOLI	140972901	153340628	145000000	117000000	68748084	49200000	77754380	69100000	77265087		75006584	80247947	52100000	45800000	159000000	50400000	100207086	93800000	55500000	177077694		84400000	75200000	52588128	66827723	76816515	78300000	154000000	66400000	73769454	64596242
P05194	AROD_ECOLI	5540000	9870000	4140000	4070000	2430000	1540000	2800000	1260000	2170000		357906	1420000	1086196	2720000	4690000	4310000	1820000	1780000	2890000	347432		5320000	730298	5160000	578081	2690000	2450000	8530000	4200000	1130000	344456
P00363	FRDA_ECOLI	313374	281868	620361	1513130	850734	2840000	0	1680000	1620470		1996080	309642	314250	0	1040000	0	1020000	941128	303171	1920000		1052780	817185	876887	1256416	0	603769	671294	333369	605436	803672
P76576	YFGM_ECOLI	16600000	15100000	15700000	23200000	8228098	14900000	3437793	3113314	1797675		6400000	7317002	3500000	2849982	15617067	20226574	5380000	9730000	18089549	35400000		10775182	12400000	38300000	16300000	1186110	3170000	26200000	3670000	3690000	17000000
P21170	SPEA_ECOLI	1370000	2430000	1750000	0	595067	284704	341734	603803	315778		0	1740000	1160000	4570000	855182	1190000	0	407538	0	1270000		0	1410000	322748	1540000	809308	366164	266722	566842	291886	495158
P0A917	OMPX_ECOLI	11300000	8510000	16000000	10200000	6627143	11000000	7080000	13275133	7892870		11400000	16414587	23200000	16000000	10400000	7800000	6430000	15674524	5280000	5953855		5819564	7367207	7030000	6739069	14100000	4830000	4412113	5160000	2854663	5250000
P08331	CN16_ECOLI	956865	410484	613847	1254923	355890	1450329	0	686043	355590		1202990	630326	976944	1230000	0	1486189	967344	732138	940618	1300000		749144	2493246	1015742	1830000	1699102	338004	1340000	904847	937720	353099
P38489	NFNB_ECOLI	21900000	31400000	22500000	16300000	11300000	10800000	6820000	18566165	15800000		16600000	15000000	18000000	19300000	13200000	9650000	10300000	16800000	5620000	16000000		9570000	19200000	11300000	10045692	13100000	7840000	15600000	4931785	10600000	10800000
P37685	ALDB_ECOLI	36900000	35046833	36700000	32100000	19200000	22100000	15100000	27200000	17400000		26200000	23500000	30000000	19300000	32300000	36374597	21143275	30427572	18000000	26834038		23500000	21500000	33354605	19703744	19600000	22100000	35700000	21690129	20500000	14300000
P0AEP3	GALU_ECOLI	18587912	15124245	34635080	35400000	19500000	33100000	11155963	34724627	14636324		25771162	30696065	37595211	20300000	19100000	31500000	15700000	26900000	12531725	14000000		14400000	16500000	19800000	16813485	32100000	15577330	16300000	14000000	13080931	17800000
P76270	YEBR_ECOLI	13180288	5630244	12700000	11702953	8842127	12600000	9958082	11334480	7749285		5054307	4610000	7610000	2943419	14200000	14700000	10600000	9051295	7780000	12777432		5331556	7270000	15400000	11200000	16400000	12571435	15000000	9290000	12400000	9846265
P24186	FOLD_ECOLI	4820000	2710000	1019692	391207	714664	0	1590000	320842	1930000		333782	2770000	321196	677034	793982	1660000	436604	679462	1390000	1920000		1920000	1350000	1450000	1110000	3540000	1110006	332031	1030000	366876	376195
P0ADV7	YRBC_ECOLI	3550000	5700000	7230000	10700000	8510000	11500000	8330000	4080000	4100000		2930000	7343758	2726974	2360000	3212483	12600000	12100000	4160000	9624043	5450000		10100000	5921772	7950000	6537865	7940000	8110000	1520000	7040000	2830000	4292002
Q46829	BGLA_ECOLI	4930000	5950000	4330000	2748893	1880000	5307886	649732	3110000	1080000		5005066	3840000	8310000	4780000	2740000	6335163	761135	4004079	1990000	2660462		2210000	2170000	4380000	1870000	6060000	1130000	1860000	1326725	3175617	2152596
P0A6Q6	FABZ_ECOLI	346868	609311	1570309	1440000	294855	340056	0	698315	349771		0	636648	300525	0	2380000	1800000	659401	695128	238222	1406632		0	625256	1959542	367343	0	678716	1899804	637507	634242	0
P76658	HLDE_ECOLI	5840000	1380000	1440000	954190	790828	646440	740397	350958	698528		1551267	1090918	0	747790	1602425	1490262	386290	693524	504334	454166		796527	972869	786709	655159	1449364	1561660	457948	732598	309896	0
P16456	SELD_ECOLI	19900000	20906150	28695626	31500000	10400000	22500000	18500000	37700000	15100000		55200000	34600000	39200000	28400000	28200000	38700000	22400000	41800000	19400000	35500000		21000000	21100000	38000000	26300000	37800000	26600000	35053506	24082561	26169254	20900000
P0AET8	HDHA_ECOLI	1992896	2512401	683267	4445465	1756229	2450000	975960	3372763	0		1300000	790328	3810000	2143851	1230000	4510000	1244266	2970000	2141358	9740427		887300	1860966	2998753	1750000	3110000	1440000	3690000	2942552	3788013	1016752
P0AG86	SECB_ECOLI	17455309	20274201	9594979	13742314	8700000	18074230	11838914	15800000	11200000		10600000	10400000	9426532	7221389	11000000	16539581	8753872	13267551	11300000	11819888		11100000	9280000	11400000	7940000	12300000	9791780	9649946	14400000	13783781	11600000
P0ACC7	GLMU_ECOLI	12665579	9520000	9180000	6390000	4120419	4990000	4547941	5020000	6190000		5821751	4040000	4360000	6170000	9830000	4970000	6530000	2283515	4285591	9420000		5085763	5880000	8670000	5190000	2971378	5710000	6490000	7100000	3130000	5146919
P0A8N5	SYK2_ECOLI	25951401	18559483	33000000	24900000	21022328	27581313	16331567	28200000	19860735		26900000	28526433	34400000	23900000	13518159	19200000	14700000	16919890	10900000	8700000		11200000	17661778	13229897	11200000	23980253	9210000	11500000	7460000	9551577	7670000
P24171	DCP_ECOLI	30900000	34476037	24591500	16864405	14242716	14400000	10544005	11700000	24000000		15500000	13788058	11234651	20648822	29000000	18800000	14950956	16600000	6770047	21395942		20300000	14600000	28500000	11361264	13800000	9830000	32025191	12373034	13321647	13542727
P0ADS6	YGGE_ECOLI	6800000	13100000	12300000	10800000	5830000	7100000	4710000	11100000	8950000		13000000	9290000	6800000	11400000	7590000	6010000	7430000	6310000	3470000	4420000		6020000	6270000	2330000	5920000	5533257	2790000	7021725	3710000	4990000	5800000
P0A6W5	GREA_ECOLI	955828	509553	953772	652719	237333	311991	327031	400997	0		0	0	633504	380557	712972	986987	557143	313419	1340000	1010000		0	341974	691354	964940	1121170	585946	683632	1640000	1051328	969148
P0AG63	RS17_ECOLI	11700000	8456571	7806563	6600000	6250000	2550000	6880000	4250000	5160000		5180000	7770000	2980000	1140000	9370000	3724892	6020000	4740000	8510000	10600000		8510000	8140000	3450000	6510532	6680000	8530000	9160000	9510000	4860000	6830000
P0A8A2	YEEN_ECOLI	14972905	8840000	8060000	8910000	8760000	10058260	8210000	4490000	8460000		3044490	5260000	3946592	2387949	8750000	13443992	9980000	9510000	7460000	11836827		6220000	7891264	11320638	8150000	9730000	9030000	12600000	9900000	7560000	4970000
P22523	MUKB_ECOLI	5124354	3150000	5980000	10400000	11800000	15500000	12000000	6930000	3230000		1610000	5880000	3100000	2240000	2410000	3170000	4910000	1760000	11600000	3960000		3100000	2390000	2030000	6473142	8340000	6940000	3070000	10900000	2010000	2594182
P0A7U7	RS20_ECOLI	72198246	43800000	40900000	36425589	13400000	16500000	23500000	13700000	16000000		14500000	14000000	20100000	29300000	51400000	26200000	18500000	31900000	20900000	106330068		26433037	33957631	58340045	35437336	16400000	29706826	66100000	28788135	34193484	25643801
P0A7D1	PTH_ECOLI	59920676	91700000	43400000	55300000	31413691	38000000	28866093	36100000	32900000		34300000	24200000	35200000	30000000	44400000	59800000	28818198	45392922	28200000	46800000		24282373	30113466	49289725	31500000	34400000	30700000	53900000	34221231	47300000	28400000
P0A9H1	MUG_ECOLI	45100000	19519974	60200000	23300000	39055592	24100000	34000000	41500000	30600000		26300000	45900000	39600000	23000000	21243246	39600000	30200000	19402344	39700000	26060335		34600000	42900000	30100000	34124835	22800000	37700000	33300000	30644514	28705522	28400000
P0ADA5	YAJG_ECOLI	21721178	31400000	24500000	15800000	8160000	11900000	7140290	9990000	14000000		8220000	5427562	19600000	8310000	33600000	15400000	14300000	18000000	4440000	16549215		14742231	13642686	15341246	12340268	8640000	8730000	19500000	12600000	17900000	17434284
P0ACA3	SSPA_ECOLI	10499210	5000000	6620000	4865366	8010000	4695902	6995785	3990000	10969784		4898487	7816876	3885854	4128616	5672064	9780000	6230000	5320000	5010000	9410000		7580000	7601167	6020000	2922054	3742732	2791395	6720138	9242471	4100000	4139638
P45523	FKBA_ECOLI	15429223	27800000	24833751	35600000	12000000	30100000	12500000	23000000	11835253		16700000	19379117	37117463	24100000	40800000	48800000	33101852	32828815	22600000	50323182		17700000	21600000	45200000	27700000	35854634	29300000	45518470	16700000	26240931	17620812
P0A6R0	FABH_ECOLI	28739867	27318554	18400000	13600000	9488375	15600000	12000000	14100000	9940329		6998429	7627136	12523157	16704578	24600000	20648107	18721234	14500000	16200000	24700000		13580602	16800000	20602225	8287407	16969452	17500000	9570000	20789531	9309748	15121927
P0ADZ4	RS15_ECOLI	3980000	5670000	10500000	7810000	8370000	3100000	5291946	4390000	936180		5260000	8780000	4040000	20700000	9410000	396647	8610000	7740000	5700000	716591		1720000	9680957	672967	11200000	7520000	6280000	1230000	11400000	8460000	8596159
P0ADA3	NLPD_ECOLI	27900000	21500000	20300000	23100000	12424274	20077647	11920955	16900000	17700000		10100000	18300000	15800000	10700000	17866675	24000000	16900000	20336660	11145644	20378878		9408288	11568662	29111260	19300262	24990189	12200000	28100000	19800000	22100000	16500000
P25714	OXAA_ECOLI	14100000	17400000	14628560	10576027	18124107	23835788	7100000	23400000	13400000		15441906	9403298	12363073	8040000	12637033	22609487	9580000	15062087	13100000	7137224		3232893	9320000	20383645	5200494	14500000	9980000	19248001	17438125	10200000	6942435
P0A6V1	GLGC_ECOLI	14100000	11700000	6074070	6750745	6430000	4213190	5610000	2840000	1817529		1424209	1133251	2350000	2436868	4560000	5545079	3996514	3526499	4770000	5790000		3560000	2140000	10095961	1591427	3190000	12300000	4340000	2330000	4830000	3560000
P0A7M9	RL31_ECOLI	0	0	0	2190000	0	2840232	693963	0	0		0	0	0	0	0	0	598611	0	1130000	3140000		0	0	0	0	0	0	0	0	0	0
P0A6G7	CLPP_ECOLI	2260000	3808514	682744	2160000	2570000	3040000	1850000	3706502	1350000		343930	2070000	3770000	2390000	691275	1630000	598322	3070000	0	780585		343698	584570	2620000	302467	2890000	997546	695334	352272	641348	324300
P0AA25	THIO_ECOLI	55400000	9160000	24500000	30700000	22000000	18435126	21181683	18500000	17472095		15958771	14800000	17910280	20900000	47010082	43300000	29200000	28043608	22500000	65700000		26791020	24200000	52184886	35700000	32000000	29500000	45786840	33781441	37200000	27351429
P08142	ILVB_ECOLI	17600000	15300000	12200000	12327591	7503214	8533414	11647651	7160000	10500000		7830000	10100000	11938402	6863943	18811464	16200000	15400000	14224181	13246194	18300000		13116766	13100000	18400000	15922716	9901956	14700000	15800000	12995663	11400000	15700000
P0AC19	FOLX_ECOLI	12600000	12900000	3620000	1950614	1008348	1033609	1840000	1140968	1940000		1746021	1360000	3008466	4010000	6860000	3745528	2670000	4120000	3474568	6110000		4012479	3770000	4050000	4788526	2383587	3260000	3150000	3089422	4490000	3150000
P30139	THIG_ECOLI	12873190	15700000	8424386	9140000	4870000	7240000	3450000	10600000	2790000		7305493	4610000	15138632	6080000	6710000	12000000	8440000	6500000	5720000	8790000		5038554	6470000	12900000	6943474	6460000	9910000	10000000	8800000	5384633	2951628
P15034	AMPP_ECOLI	9418754	10700000	4040000	4150000	2520000	3666512	2870000	4910000	4510000		1965115	2430000	3410000	8320000	4527067	5606870	3680000	4259287	1617524	7800000		2510000	4630000	6450000	4750000	3402123	3310000	5910000	4540000	2506901	2260000
P22259	PPCK_ECOLI	14100000	11000000	5490000	11838758	10021179	10555831	14800000	13200000	6420000		8084668	8416331	12000000	7450000	3209805	8620000	5584264	10243153	7095334	11307453		5320000	4770000	6910000	5240000	7161435	6835615	7150000	7083136	10987139	7790796
P0AFK9	POTD_ECOLI	35400000	33170609	35935306	30400000	23300000	26200000	20614140	24463879	17852112		20589872	23100000	28100000	20457178	24017277	27300000	24100000	20500000	16000000	27300000		18500000	24748585	29400000	20857327	22700000	18800000	26800000	17514265	16700000	16249891
P27248	GCST_ECOLI	13071170	8760000	8020000	9900394	10694160	13900000	8370000	10320122	3624629		6983899	15376961	10604164	7340000	10500000	12129842	12836291	7960000	12100000	5842352		6780000	8480000	7900000	10029321	15238356	9310000	7710734	9760975	8660000	6700000
P64581	YQJD_ECOLI	35500000	38000000	28500000	18500537	13000000	11900000	9920000	13800000	17800000		15092305	5050000	19376577	22300000	22885528	16000000	14300000	24500000	10854460	41800000		16800000	19500000	27650810	20800000	11900000	13500000	33800000	17102172	26094173	18900000
P0AEH5	ELAB_ECOLI	3270802	10600000	8740000	1100000	2600000	7654936	992420	1530000	5594759		7440000	0	296816	3808211	1820000	1335063	880058	1400000	1086370	1700000		308262	0	1176170	983049	612959	5516816	0	1897058	1250000	2207795
P00805	ASPG2_ECOLI	13000000	10400000	11000000	16000000	7860000	6550000	7570000	14300000	4860000		5870000	5720000	13900000	7990000	11100000	12900000	10100000	8320000	7680000	11422669		7780000	8260000	11100000	10600000	13800000	12900000	8700000	8530000	5490000	7430000
P0ABS1	DKSA_ECOLI	12200000	6698190	12200000	13700000	7630000	12300000	7555668	8270000	6430000		4457983	4950000	8420000	4791956	4810000	8780000	10200000	10000000	7790000	10900000		9190000	8300088	9850000	8790000	10800000	11100000	10800000	7734974	7820000	7655254
P0A9X4	MREB_ECOLI	8950000	12039112	14700000	25500000	9740000	27000000	14500000	22500000	9580000		27725382	24700000	31300000	24164963	11800000	24700000	18700000	24000000	12500000	12400000		8085047	15200000	22200000	17400000	18000000	15200000	16833474	14700000	9620000	7390000
P0AC62	GLRX3_ECOLI	8200000	931260	3810000	5294277	4170000	4410000	4547168	4290000	1890000		2239529	1720000	2390000	1815568	4610000	4176746	4850000	4558185	4120000	6350000		3940000	2912446	6920000	4940000	5150000	3382430	6620000	5130983	6345106	3030000
P00935	METB_ECOLI	6660000	7530000	4093870	6408506	2940000	8500000	3710000	3440000	4830000		1970000	11500000	1602529	9807635	4770000	3730000	6810000	3054420	5340000	6280000		6270000	2350000	4090000	3300073	3050000	4540000	4930000	6320000	1284454	2580000
P0A7J0	RIBB_ECOLI	3300000	11100000	4139831	7587948	1390000	1910000	0	3592468	693900		1774169	1310000	0	1040000	640522	0	1480000	0	0	3292466		523607	0	3460000	0	3610000	612759	2460000	376508	0	0
P00893	ILVI_ECOLI	11900000	12200000	10941486	7010000	3580000	7020000	5620000	14016483	3060000		6880000	6560000	14100000	9420000	9360000	6300000	8770000	10251068	5581167	5400000		7318182	9430000	7850000	3916737	6010000	4167808	35724814	7238161	3257252	5060000
P0ABD3	BFR_ECOLI	12600000	11200000	10461245	16500000	9420000	14100000	10100338	12020388	5512882		12700000	12600000	10800000	7240286	8910000	17800000	13400000	6660000	8290000	10000000		5439255	9540000	18342607	9630000	16900000	8460000	8770000	8482454	5550000	2231957
P68187	MALK_ECOLI	9132149	6220000	3340000	5774264	3780000	4727056	6570000	826731	3690000		336085	5330634	4734913	299955	2085197	8400000	2320000	0	5806368	6100000		4340000	1740000	1020000	5860000	762014	0	7700000	535348	4490000	2170000
P33570	TKT2_ECOLI	8070000	12700000	9250000	7200000	2170000	5290000	2350000	5390000	3837863		3800000	9860000	4920000	1240000	6080000	4270000	3000000	8020000	1740000	9130000		5610000	5920000	7390000	3590000	3520000	2990000	8420000	4050000	3160000	5770000
P0ADK0	YIAF_ECOLI	23170803	24100000	27900000	21900000	17200000	16800000	9455975	18600000	15000000		18715019	23700000	29800000	21100000	17800000	20500000	13600000	23501508	9920000	11300000		10536843	17573101	13256013	10800000	18000000	9660000	9889397	5110000	10234136	9960000
P69924	RIR2_ECOLI	7820000	10200000	3562532	6680000	2360000	2904304	3500000	5470000	4085973		2285009	4991227	4856241	2190000	5780000	6042360	6740000	7010000	7215929	8920000		6360000	3810000	8665743	6360000	5687817	5036719	5190000	4560000	2509742	2940866
P0ACB2	HEM2_ECOLI	4496318	2369930	1430000	816634	655656	2370000	1190000	0	696126		0	308198	1050000	3450000	1300000	1440000	1280000	2400000	1436385	1540000		539338	343346	1970000	3090000	1110000	951748	3670000	1670000	1130000	1050297
P27434	YFGA_ECOLI	23742629	25100000	16400000	16597989	8562461	19327738	11951418	11631238	5997721		4901137	7500000	12513120	9310000	24200000	25869954	10830238	5118042	9090000	25082024		8500000	6709084	25462795	12984729	9232377	11007666	13755858	7298462	7480000	7140000
P0AE78	CORC_ECOLI	0	0	0	0	0	0	0	0	0		294577	0	630870	0	0	0	306588	0	311504	0		0	0	0	299060	1690000	0	0	299899	0	0
P06999	K6PF2_ECOLI	0	4120000	2640000	1033082	0	678089	310810	2790000	299236		0	3434453	763678	644826	0	1330000	0	1070000	0	645458		293605	0	0	1636278	4776804	0	0	361785	0	677416
P0A6X7	IHFA_ECOLI	329390	457966	332594	364248	0	351093	0	302819	297670		0	693880	0	0	0	0	0	0	367020	315556		0	0	921568	336624	352746	0	667785	0	292644	0
P31063	YEDD_ECOLI	5700000	7339912	9090000	11700000	4733947	5887117	1389464	3488940	9252754		3970000	7076902	22900000	19700000	9356516	9614443	5115792	16917060	4804932	10892091		9670000	16900000	11713369	5690758	5838294	8487946	8390000	7375177	7100000	14979692
P69776	LPP_ECOLI	484000000	207921990	470000000	492000000	1150000000	664000000	514000000	661000000	705000000		721000000	769000000	1530000000	820858743	320000000	385000000	547000000	525000000	554000000	151000000		406000000	669000000	80700000	279000000	573000000	434228976	184000000	71900000	261000000	265000000
P0AAR3	YBAK_ECOLI	294668	2220000	1330000	0	0	0	0	0	0		0	0	0	2520000	0	5460000	0	0	0	0		0	0	0	0	0	0	0	0	0	0
P76402	YEGP_ECOLI	9893280	6380000	3880802	3602069	3451031	3220000	1531777	4637388	2089058		3133767	4461622	4167668	4937405	972497	2846972	1968829	4413714	1683123	6350144		4055578	805132	37241595	4312856	2064641	6110000	3482161	6930809	2310000	1128834
P69805	PTND_ECOLI	12400000	16117525	12300000	18176617	17700000	55000000	42593866	58690161	66100000		6780000	11231501	9390000	3660000	17098998	27300000	34796170	18400000	24200000	73713258		16600000	10419057	32900000	25100000	16551768	37100000	30571027	39400000	59935143	75400000
P0ABJ1	CYOA_ECOLI	7130000	6215838	2530000	2949522	894799	4170000	1448578	1610000	1668232		1067641	3898239	1910000	1610000	2480000	4530000	3728345	2680000	4674890	3340000		2840000	2075640	2037811	3130000	718848	2530000	5234374	2199556	2600000	1607751
P0A927	TSX_ECOLI	16200000	13300000	7050000	8090000	9910000	2179244	9070000	2390000	3770000		6110000	4400000	4580000	936357	6860000	2590000	11100000	2510000	8670000	3380000		6480000	5350000	3660000	3700000	3640000	4890000	1870000	0	324055	4570000
P11557	DAMX_ECOLI	1070000	4690000	355226	798218	1130000	1210000	1198886	434485	308157		1976033	981954	995310	3372858	3570000	928905	632992	714940	0	381020		1970000	339812	1220000	316127	754535	319006	342570	0	350572	556104
P0AFC3	NUOA_ECOLI	659158	0	289986	974920	0	0	0	0	0		680826	0	0	0	306656	358556	0	0	0	0		292249	0	0	325292	2440000	0	0	0	0	0
P0A6Y5	HSLO_ECOLI	0	322218	0	0	0	404365	0	472669	307808		306809	631888	0	0	0	303652	0	0	0	0		337855	0	306306	0	378096	0	0	388731	289829	300584
P10346	GLNQ_ECOLI	8945069	7072001	10200000	13826839	8820000	15818434	11301351	11309109	7170000		7720000	14200000	4494469	4473452	8990000	18178867	9065667	9430895	6319615	12908792		8120000	6047934	17373164	13431087	11071863	10961697	6839877	10880123	4309817	6173938
P0A7L8	RL27_ECOLI	10800000	13700000	6580000	8010000	8420000	8638083	8309449	6780000	8590000		6482578	4410000	2350000	4106553	3134863	4429959	9240000	4900000	7090000	4140000		7360000	7290000	1800617	6110000	3780000	8070000	3420000	6048259	3620000	4110000
P68767	AMPA_ECOLI	6490226	5430000	6120000	6386150	1370000	6160000	4265930	4490000	4700000		2780000	6390000	3640000	2222825	5994706	10837572	11455152	3960000	7271247	6300000		7200000	6270000	7030000	4960000	6870786	7480220	5640000	10300000	7038482	6916692
P06715	GSHR_ECOLI	714554	1099127	2833038	1052375	1920071	1036840	1105012	1567178	744286		975703	2207133	837292	2208880	1397695	2690000	1247634	1990490	715847	344849		2451283	1103520	2069401	2562255	364875	1589410	3183044	1008105	1063104	2047180
P0AG78	SUBI_ECOLI	7960000	13200000	7490000	10300000	4050000	9141374	5237031	9030000	6090000		7640000	10194072	11800000	2770000	7790000	10500000	5520000	7770000	4820000	4730000		5420000	5450000	8710000	3580000	9010601	3640759	5380000	2922049	5410000	4420000
P0AEM0	FKBX_ECOLI	315290	1093213	296977	1307831	361499	1085590	0	411143	0		312940	0	601620	0	0	609394	375065	299276	613318	0		311198	361358	299530	0	340337	700436	0	349211	657355	290028
Q46856	YQHD_ECOLI	11093905	6420000	20964932	14400000	16700000	18800000	7630000	16000000	10024340		14600000	12300000	19900000	6190000	5629268	8350000	3923077	8440000	5250777	1260000		3046204	7971364	1920000	4940000	12458188	7710000	2380000	5760000	3340000	2870000
P0A734	MINE_ECOLI	643135	282004	0	0	336884	0	647368	0	646827		1160000	0	0	0	662230	0	0	0	315718	0		315816	0	0	314976	0	0	0	0	0	0
P0C037	YAIE_ECOLI	1478474	1099194	0	670748	312343	673654	2730000	0	0		0	0	684216	336659	0	662851	1021336	813724	327817	5602987		633518	326525	0	681679	985718	0	1490000	0	1031376	0
P0A6H1	CLPX_ECOLI	4049003	13700000	1686597	7560000	577993	4620802	1560782	4950000	1370000		6712045	1614999	10404624	5370000	1441761	7600000	1630000	6680000	582086	9658538		1330000	1942465	9636169	697726	5480000	2490000	7669770	613088	3442027	1919266
P37745	RFBC_ECOLI	1020000	951571	1010000	1894702	365694	0	321562	379110	318919		769208	0	377572	869396	1426122	1410000	418124	1614350	751843	873736		0	760089	1986547	1122294	353674	342660	1890000	371712	0	0
P69503	APT_ECOLI	7674351	5238315	8920000	7170000	6464107	6007038	4320863	6830000	3754086		2785468	6551558	11657067	4480000	9220000	6000000	2260161	7062376	6720000	10367275		6140281	3230000	8020000	3461372	6850000	3641496	8310000	2832211	8110000	6452315
P0ACA7	YLIJ_ECOLI	3094890	2550000	2990000	4237867	2550000	3240000	2893597	2118557	1270000		1340000	1590000	3170000	754326	3330000	3450000	2743549	1090000	3700000	2720000		2600000	3470000	2310000	3322874	2700000	2840000	3720000	2130000	2486808	2110000
P52643	LDHD_ECOLI	10500000	5560000	7476596	8498485	4710000	13900000	8692926	8873542	4371908		3078515	3479406	4364072	1990000	7860000	14052152	9690000	4550000	10459030	10300000		6845038	2593310	14603575	11399525	11644910	12097445	14000000	11200000	8240000	7860000
P0A698	UVRA_ECOLI	2595594	1017796	2914794	4140000	2338219	826652	1580906	3524544	707642		2720000	1610000	5970000	3198382	3020716	393673	6002238	2610000	4716324	1710000		3961180	5856265	4920000	5478109	969045	4520815	0	2820468	5129401	3787913
P0ACC3	ERPA_ECOLI	9510000	4300000	4795880	1950000	5232348	4610000	4630000	3040000	3070000		3910000	2557584	8370000	5880000	7480000	4180000	6040000	7200000	3930000	4250000		3200000	5110000	5670000	5892448	5070000	5432672	3972019	6690000	5250000	3690000
P0A7M6	RL29_ECOLI	5460000	29400000	7290000	7620000	4198467	3771969	6870000	6880000	6840000		6808469	5080000	5652768	6782925	4395556	10991671	7250000	10392028	8292593	38600000		12341271	4410000	19100000	10041789	7680000	9950000	20864809	11032201	18800000	10468635
P0A9K3	PHOL_ECOLI	11000000	17864372	21115063	13033513	10991049	9674326	11098202	23800000	18800000		9104393	11300000	16252651	8150000	9560000	8700000	14605253	11200000	19900000	10400000		15600000	12327568	9010000	11245002	15600000	15428627	12186097	9708101	15137117	15899121
P0A7U3	RS19_ECOLI	10700000	7010000	6145523	4850000	3660000	1910000	3830000	1370000	1338881		1270176	2680000	654418	0	5830000	2950000	2720000	3930000	4340000	8110000		5230000	3760000	5301815	2420000	1660000	4300000	5340000	1020000	3440000	3436675
P0ADF8	ILVN_ECOLI	0	0	0	0	0	0	0	0	0		0	0	0	0	0	0	0	0	0	0		0	0	0	0	0	0	258630	0	0	0
P36767	RDGC_ECOLI	4658343	1107445	1950000	2380000	2810000	3420000	2331916	1520000	974187		2050000	3840000	2838084	1967439	1950000	3300000	3120000	1397735	4000000	4590000		2648999	2150000	7592256	2260000	3950000	1290000	3160000	1490000	3320000	2180000
P0A6P7	ENGB_ECOLI	1680000	0	2850000	1510556	2000000	1430000	1790000	2640000	0		1646111	0	0	2550000	0	0	0	1639106	690172	0		0	1062796	0	0	0	977714	0	0	0	633756
P0AES6	GYRB_ECOLI	1610000	2887355	380116	592280	1020000	770184	943396	356848	661860		964861	688167	357954	1250000	2240000	2830000	1150000	1500000	811548	340016		620147	935204	2350000	1020000	1400000	957897	2630000	616944	815555	1704782
P0A794	PDXJ_ECOLI	2483457	1110000	1910000	300562	985444	0	656278	320997	1296570		623892	596787	323704	598524	407377	982775	643710	422861	0	797982		1380989	304875	615161	0	569072	317462	391715	970808	606617	257992
P0AG59	RS14_ECOLI	34800000	37600000	10400000	12200000	12600000	10673627	15600000	11528510	13300000		15788379	11643847	12279078	12749170	21294280	24900000	14700000	16900000	15900000	23700000		15823891	15700000	25300000	15900000	10900000	12300000	20189297	11226141	13900000	14500000
P76187	YDHF_ECOLI	451854	691509	1756309	1512817	3158618	2410000	3100000	2189373	1580000		4900000	4984379	1960000	0	1620000	3200000	3530000	1610000	1643565	2820000		2382747	2720000	4433038	4300000	3420000	2220000	645208	4830000	331276	2520664
P00452-1	RIR1_ECOLI	3690000	4070000	2120000	2920000	2040000	953700	2020000	1360000	856246		1892346	2350000	2450000	0	2360000	1180000	1750000	2090000	1360000	1790000		805864	1584540	2200000	1370000	1400000	1060000	1310000	1630000	2160000	301571
P0A7T3	RS16_ECOLI	17700000	26200000	25863495	37300000	3622692	4090000	5942435	14800000	10201344		6945353	7437144	6078403	13800000	5734996	21850915	29200000	29100000	15800000	18974633		8040000	8330000	10500000	6260000	22700000	3257339	30100000	4540000	9710000	4020000
P76537	YFEY_ECOLI	9050000	9169998	10671376	18100000	9860000	17418022	8830000	14734192	7969629		5910000	9444400	16716707	8371664	17707059	23308506	9332626	12211014	9397151	12158997		5856601	5792910	12992686	15140573	18544244	12302428	13200000	20028659	7040000	5968538
P0A6Y1	IHFB_ECOLI	755677	295929	0	0	0	0	0	0	0		0	0	0	0	0	0	0	297521	0	951709		0	0	0	0	0	0	0	0	0	0
P0ADR8	YGDH_ECOLI	5388967	2742134	3270000	4290000	2980000	5710000	1815427	2340000	2180000		1370549	1900000	6080000	2680000	7490000	5470000	2911377	3540000	2370000	3440000		3701383	3513288	4480000	3890000	5950000	3640000	5732997	3089209	3790000	4319360
P0AFD1	NUOE_ECOLI	1370000	0	0	630745	680758	0	747566	986911	569612		0	568003	0	0	305592	301611	419278	348158	376322	316816		0	339877	0	0	0	0	0	0	0	0
P0AG82	PSTS_ECOLI	4400000	4757433	4191282	3380000	5016224	9394154	5290000	3762320	3845107		5474304	4920000	6131016	7708011	4120000	6990000	6491155	7610603	4510000	5026265		5071847	4569236	7969514	6176099	8054481	4560421	4345252	4775877	5028130	3002991
P30178	YBIC_ECOLI	2090000	2288741	2180000	2187636	1351673	8400000	1869107	5741297	1700000		0	8352293	4260000	303754	3100000	3660000	3534345	2320000	2124277	2241613		681130	1314382	3962418	4369454	2874785	5160000	1999253	4040000	627534	1820000
P07762	GLGB_ECOLI	3370000	6530000	1850000	1440000	1001158	1419895	1140000	3170000	1551966		718172	762399	1790000	4220000	2243734	2838666	1050000	3740000	2010000	3100291		1580000	1100000	1010000	695312	2322635	1297733	3064467	2550000	1876427	321322
P0A9K9	SLYD_ECOLI	364863	2793125	1472740	1090000	1380000	370380	0	1644784	1343151		1022706	388744	1900000	1067631	1129388	2078260	989821	2170000	371551	4088613		0	1004408	387691	0	0	1107581	0	985488	0	1031147
P0ABZ6	SURA_ECOLI	9275040	9828494	7388468	12998098	7867999	8372436	9847224	10000000	7100000		11429627	8797961	7588330	6423777	12888817	15652290	11400000	10513843	11719786	13913308		9868061	10700000	19868214	7650000	9150000	8770000	9146308	8731313	11131127	6598813
P0AD12	YEEZ_ECOLI	699083	764830	2490000	1580000	1171626	1700000	1459822	1403984	725226		628709	1840000	794188	0	1260000	2740000	2070000	453847	0	1430000		611678	775001	3630000	1260000	2890000	794523	1050000	1500000	725878	1599459
P0A9D4	CYSE_ECOLI	6794712	3408257	7646763	6203304	5039027	8660798	7160000	5895592	3996440		5712847	5863521	3919492	1801716	4347858	10208518	6820000	4947247	6830000	4274369		5057606	3799578	7441667	6148224	5620000	7745518	7923998	11364117	3730000	4460000
P0ADB1	OSME_ECOLI	22300000	24611739	18700000	26600000	20000000	26600000	21200000	24400000	17100000		10900000	8410000	14300000	11300000	24720389	23300000	25900000	25500000	27000000	33200000		18300000	17767745	21169473	22100000	24900000	22755895	31300000	30500000	25944911	23000000
Q46920	QUEF_ECOLI	16300000	0	0	0	0	0	971036	0	875621		0	1740000	8700000	0	1790000	0	1860000	1230000	0	0		508087	0	0	0	7720000	261638	358682	902218	0	0
P0AES0	GSP_ECOLI	56700000	55700000	39100000	20400000	24900000	5657140	21700000	11700000	28500000		20200000	14500000	14800000	22500000	25100000	13700000	16700000	20300000	16400000	28800000		24900000	28900000	15900000	22500000	9900000	14600000	17700000	14700000	14400000	23500000
P0A722	LPXA_ECOLI	0	0	0	0	0	0	0	0	0		0	0	0	341784	557138	0	0	0	0	0		0	0	601751	0	0	306455	0	0	0	0
P37760	RFBD_ECOLI	0	0	0	0	307149	332932	0	313313	0		0	0	0	356992	325121	0	315359	0	0	0		0	0	606286	0	750798	0	297522	0	380745	337055
P09029	PURK_ECOLI	33080419	43900000	28149204	22200000	16400000	8160000	13800000	13458393	18489432		16500000	12067416	14800000	17860179	22700000	9140000	12458410	18512950	11600000	21600000		17797470	18300000	14400000	15900000	9566061	12100000	16900000	8520000	19192397	19311364
P22731	LIVF_ECOLI	2830000	2540000	6990000	3620000	3826770	4980000	1840000	5740000	4880000		2708211	12600000	2210000	1760000	1990000	5090000	2490000	3187826	1524618	2049108		2180643	1540000	6180000	2570000	2900000	1990000	3560000	675951	3510000	2320000
P06129	BTUB_ECOLI	706000000	658231887	432000000	430256199	333000000	431000000	352000000	356708014	301000000		263000000	194000000	256000000	215169690	424494658	463000000	369847866	341133303	346164091	328607087		325000000	331000000	479000000	316167453	340000000	324272433	349000000	367000000	370000000	327000000
P0AGK4	YHBY_ECOLI	0	703062	3579692	6537100	2890000	1938023	6140000	9470000	603201		2175070	4070000	1710000	1327433	2670000	7630000	4829207	6487660	0	0		0	1170020	6965153	0	3548855	680032	11218306	0	1347308	577536
P0ADC1	RLPB_ECOLI	1050000	1730000	0	1630000	1040000	1930000	1600000	1800000	1280000		1690000	1143961	1020000	1930000	756358	743790	454180	4350000	0	1570000		951324	1490000	1180000	3020000	3030000	1490000	3240000	989172	1070000	0
P0AGE0	SSB_ECOLI	66300000	8990000	69342021	14200000	17000000	13703924	19900000	20644186	29900000		6509882	34300000	7950000	5680000	71350699	23500000	55040127	9687971	36900000	5800761		22487584	55200000	2190000	6570000	11790243	66778095	87900000	39900000	10900000	4724584
P0C0L7	PROP_ECOLI	1890000	296037	3520000	329404	0	0	0	2890000	3670000		0	6950000	0	0	1650000	3650000	3000000	4770000	1890000	1580000		963706	2540000	332140	309580	4370000	2010000	1650932	729190	1430000	317912
P0A6L0	DEOC_ECOLI	5300280	5930000	7910000	6930000	8240000	19407881	5610000	7357040	2820000		2930000	13972189	4364901	13400000	4406956	13772605	8900000	14202663	8140000	5120000		2620000	5580000	11440988	8070000	10001384	3490000	6310000	4162029	5810000	4810706
P0AFI2	PARC_ECOLI	3064962	2630000	5710000	6088842	3544127	14641212	5844500	6160000	5081244		2133245	4485180	2133037	14092510	3446946	8153938	6690000	3160804	3385026	4860000		3474666	2600000	10170100	8165711	6480000	5817744	7850000	7519124	2840000	6761219
P21507	SRMB_ECOLI	1228187	3490000	4237030	4080000	563606	2602419	1809413	3510000	0		1313483	1362276	1850000	2387239	3070000	3940000	6260000	1231992	2650000	2470000		2183763	9645158	4110000	1300000	2900000	8960000	3170000	0	0	1080000
P07024	USHA_ECOLI	4850000	1130000	1601167	5020000	8302338	3098450	4650000	4370000	1950000		2043285	3351416	4300000	344730	4940000	4577176	1806499	6465484	4500000	19781471		1720000	1550000	10043977	4080000	3934393	3430000	2062206	5027412	9620698	4769644
P67080	YGGS_ECOLI	22322381	3220000	47000000	78570800	49266467	98300000	98400000	13900000	39893106		19399979	97200000	51700000	12000000	20441056	12300000	90669915	28656708	85397056	1460862		34566382	26900000	9830000	65800000	81200000	79153759	6100000	43556482	28389061	30700000
P0AAI3	FTSH_ECOLI	1236499	8887934	1461974	2266399	385864	1466319	2200000	4748850	1044200		1511808	1331871	2329053	2450000	5720773	3875586	2201881	1110605	1347309	1822255		1049994	1135680	2814728	1918056	1795217	1296120	4057997	736335	1906269	2360000
P33363	BGLX_ECOLI	1373762	2540000	1052605	1090000	2728424	924398	1634084	0	1100000		660752	390885	568966	909208	741878	1730000	1633505	409108	1228050	1203854		773644	668326	874316	1010000	458987	1350560	0	2720000	321048	662221
P23836	PHOP_ECOLI	133588046	144000000	53300000	88979365	13400000	27199878	49232056	18700000	33300000		34066082	31555689	36672986	10200000	62300000	43648025	98700000	86200000	42709962	136000000		36900000	46100000	76661779	28600000	64300000	100038427	128000000	32400000	33100000	50993659
P08956	T1RK_ECOLI	0	0	678646	0	0	0	0	0	0		996362	819320	1680000	0	0	335309	0	0	0	0		0	0	0	0	732799	674321	0	646304	0	0
P29745	PEPT_ECOLI	7420000	8640000	9467226	5871008	1872395	3914165	774291	2127288	4210000		2028398	3042211	8771298	3576129	11800000	5757259	4953356	9820000	3699387	9740000		6440000	11300000	9358512	4740000	4740000	4009684	11787702	5580000	8527031	9510000
P25437	FRMA_ECOLI	6800000	2577022	2720000	8010000	4457539	4440000	7156692	5590000	3400000		7105729	2517893	5542224	2640000	7280000	10100000	8410000	4630000	3716254	5467934		2101103	2015590	6957417	2650000	3510000	5022524	8085199	7720000	4880000	7230000
P76440	YEIT_ECOLI	6610000	6620000	13800000	10039197	10500000	22773076	9410000	12038441	9090000		12400000	23100000	22700000	10000000	8378581	16200000	10413469	11900000	6540000	4469154		6330000	8750000	7360000	10200000	16258229	12200000	9310000	8480000	4861838	4046707
P00562	AK2H_ECOLI	12600000	14000000	18300000	17200000	16300000	40300000	22600000	26100000	13700000		10000000	26300000	14100000	4391172	12100000	27700000	26200000	12816892	21400000	16900000		12564515	13452698	22300000	15500000	23811606	22200000	14900000	26300000	13800000	15100000
P21420	NMPC_ECOLI	8940000	11800000	7220000	5960000	4300000	8780000	5720000	5110000	4250000		3870000	5050000	3950000	4100000	6940000	5040000	4310000	4860000	3410000	7130000		5360000	4670000	5480000	4375668	3410000	3870000	6540000	3510000	5780000	6240000
P45577	PROQ_ECOLI	4500000	4770000	3160000	388186	1750000	571328	1324053	962804	2510000		879576	1190000	1926228	837884	3370000	978746	1480000	1290000	1029751	1300000		1860000	2100000	1050000	1056350	722930	2116032	1720121	1248336	997356	1090000
P0A8Y5	YIDA_ECOLI	4660000	4972131	1640000	6640000	4585888	5120170	1760000	3780000	1259194		2200000	1990000	3240000	0	1149965	2390000	5410000	2830000	3620000	648028		2790000	5040000	2430000	1710084	2869287	2550000	3420119	4550000	1940000	2036694
P0AGJ5	YFIF_ECOLI	6187360	5514297	5559837	5525426	3545962	8140000	2084480	7125043	2191736		4069876	3163423	10680785	1573623	8317535	4636453	7450000	7397682	4080000	4228858		1041567	2464271	3872018	3660000	6523675	3463022	7846546	10178416	3020000	4900000
P0A7I7	RIBA_ECOLI	22800000	16000000	14125447	13384631	10847765	7690000	8060000	11200000	35300000		2370000	19700000	1302450	7975355	6120000	8978315	11600000	10900000	8150000	14000000		9950000	8720000	8890000	14400000	4780000	7030000	7044768	6339169	6790000	8210000
P0ADZ0	RL23_ECOLI	8210000	9100000	11300000	9490000	6907223	6950000	5757306	8160000	6320000		5786532	6747321	6413633	3158423	13500000	16404837	9383428	8270000	7144280	8448053		9408683	9108204	15600000	10000000	10902423	8770000	10800000	9740000	8890000	7360261
P22188	MURE_ECOLI	295175	611420	1030000	1270000	332010	726265	0	644188	594382		0	700340	674968	0	333683	385150	317657	0	0	935994		636774	0	0	302046	0	2089869	0	0	0	0
P0AEY5	MDAB_ECOLI	6180000	6010000	4090000	325162	2571140	2165065	1568844	4525453	1183567		1830000	2300000	1609809	2897351	1840000	1872034	4000000	1196915	2359129	4610000		5114120	6230000	5608317	4470000	7190000	3040000	4533713	3927796	3210000	0
P0ACE7	HINT_ECOLI	8970000	4400000	7530000	5080000	6240000	5640000	6076047	10800000	8350000		5090000	2910000	8420000	4820000	3310000	5900000	4630000	5269925	3930000	3640000		1740000	4200000	3304218	5110000	7920000	4280000	5560000	3210000	4120000	7290000
P64463	YDFZ_ECOLI	267662	677146	0	0	0	0	0	0	0		0	0	0	0	0	0	288314	0	0	0		0	0	0	0	0	266809	0	0	0	0
P60752	MSBA_ECOLI	351403	297326	305538	1280000	297630	2175340	0	2030000	0		0	3869224	304474	300468	0	622420	0	0	0	1000000		0	0	0	291295	1610000	0	305590	580506	342975	293186
P0A9Q1	ARCA_ECOLI	0	4490000	4397972	4850000	2050000	1776576	1670000	2810866	0		2730000	2266830	2818515	0	6680000	5460000	2023423	5142565	0	2797309		2779130	3040000	6360724	0	3300000	0	0	0	0	3767752
P0AC13	DHPS_ECOLI	3658464	1131759	1270000	1341942	1430000	2418947	323469	1440000	1100000		679079	2510000	1123889	1502168	5880000	534279	1823776	2256093	804884	6330000		666036	1150000	5177316	2850000	1862296	1212481	1655060	1540000	6900000	788996
P0A905	SLYB_ECOLI	8940000	7061934	7400000	6594414	4040000	4343858	4960107	4850000	6338065		5440000	5538348	2766883	8820332	4689884	8910645	5080000	6260000	4760000	12292643		2950964	5324643	8910000	12505986	7613047	8800000	10300000	9416762	6770000	0
P0C0V0	DEGP_ECOLI	1857986	1010000	7030000	31363382	2172530	1930542	4820000	4960000	2241580		18500000	4100000	7560000	7250000	14300000	5750000	4880000	6890000	16100000	3310000		6677662	3288994	4870000	5680000	5612214	4440000	6200000	48000000	2761279	12500000
P0AAI5	FABF_ECOLI	17929520	21259777	21975397	20100000	17800000	19700000	16303020	14494497	12688974		11826735	21458140	6036400	11763090	22100000	19207124	16317667	20036074	19166218	25400000		14600000	19100000	12900000	18171678	19174459	15800000	15000000	12371702	13300000	12900000
P0AAT9	YBEL_ECOLI	35200000	34262120	34700000	31300000	26200000	23000000	21900000	26200000	24000000		17300000	21656796	18700000	14984547	39300000	30937920	23284891	28900000	20500000	39845400		20700000	25200000	34322197	29300000	26665839	24400000	40200000	23300000	31800000	28200000
P77529	YDJN_ECOLI	7538986	11871491	5460000	5356951	2837389	5508337	7067416	5580000	5752306		3520000	3799990	2236627	5487385	8720000	2980000	9744718	6760000	8190000	6214747		8920000	3237758	8650000	10800000	8010000	7844913	8312702	9790000	6204363	6020348
P0A9U3	YBIT_ECOLI	3877105	290099	0	1442953	3140000	2417095	2700000	4240000	1230000		2380000	2990000	777744	0	2500000	1460000	1430000	0	991115	2102349		735242	1170000	1870000	1030000	876534	267692	257978	954019	998599	1000000
P68679	RS21_ECOLI	66883646	43300000	51900000	44100000	28500000	34390983	39291878	28100000	22911901		17300000	38300000	24200000	30300000	37200000	41675666	37900000	36691985	32600000	50900000		27600000	34982037	60000000	42100000	36575380	37900000	41800000	35100000	25700000	27922493
P0ADZ7	YAJC_ECOLI	64100000	55200000	47700000	40400000	46200000	35000000	47200000	26600000	41500000		32700000	23400000	31000000	26600000	36000000	34756647	29446815	32000000	35100000	25517693		35200000	31500000	9780000	19800000	18500000	26723674	13200000	3540000	32200000	31600000
P75876	YCCW_ECOLI	5100000	5038258	6620000	6170000	3409257	7308266	2817742	5630000	6620000		3130000	3953234	3768054	2690000	5580000	4207139	5990000	4860000	4453635	5260000		1990000	6180000	4005827	4940000	5790000	4390000	5406547	4784633	3620000	2840000
P42593	FADH_ECOLI	6270000	6789268	7103521	6400000	3805364	8010000	5700000	7950000	7149127		7735206	10100000	6494128	6180000	5800000	7090000	6470000	4880000	6534148	4472877		6526392	7710000	5220000	6361127	9620000	10200000	6030000	5097006	8720000	7810000
P30860	ARTJ_ECOLI	5060000	3255075	2960000	3827574	2470051	1760000	2718531	1420000	1140000		1327893	771136	980179	2990000	3420000	3120000	2090000	943944	2060000	2890000		1919936	1257352	1610109	2700000	1130000	1493147	1619442	846804	502178	1713132
P0A7N9	RL33_ECOLI	9740000	12500000	3850000	4130000	4310000	1410000	5150000	1760000	1640000		2670000	1940000	1410000	3990000	1341556	1110000	3020000	2570000	2650000	5900000		2490000	2730000	2710000	3400000	1860000	1370000	4290000	3016664	1130000	1720000
P00954	SYW_ECOLI	961252	1518653	20257127	0	0	21676095	942801	0	15671241		18620126	879120	0	0	0	0	3308096	499265	0	0		0	3960547	0	2504109	3076913	13527985	0	4758071	804394	10681152
P09158	SPEE_ECOLI	0	1210000	0	0	0	0	0	0	0		0	0	0	653616	0	0	0	0	0	0		0	0	300129	0	0	0	0	0	0	0
P29131	FTSN_ECOLI	668310	2080000	1856500	2760000	0	0	300114	1900000	665218		2337124	290210	0	0	295814	0	303456	914055	0	0		299428	0	0	0	1040000	0	0	0	0	0
P0A8M6	YEEX_ECOLI	2270000	3540000	1431478	2190000	0	915445	589280	706416	0		0	17179687	1260000	366127	311104	3430000	1490000	2360000	290482	2660000		996049	582235	4491488	299210	19200000	967124	1970000	1870000	1650052	15900000
P0AG07	RPE_ECOLI	11700000	10566634	7720000	8320000	6708883	8079072	7779490	8320000	6840000		6920000	6840000	6110000	4170000	8580000	9250519	8830000	5770000	7744018	6331591		7130000	5514178	9070000	4912849	5840000	7500000	6330000	6475332	8080000	5460000
P75797	GSIB_ECOLI	16762074	10200000	8010000	19600000	8480000	17660139	5231657	11000000	6850000		8175521	15400000	9050000	19100000	13647877	17844453	17500000	13300000	3530000	13900000		7850000	7060000	23300000	14900000	19113009	8120000	32800000	8525583	17508481	8790000
P0AE52	BCP_ECOLI	31900000	24500000	30700000	26500000	19200000	31802456	19400000	29600000	20000000		32100000	25400000	36239119	14400000	27600000	29100000	20200000	36761122	17824077	15370585		14270208	18819646	23218597	17100000	36600000	16447976	17600000	15000000	14623859	12400000
P0A7B1	PPK_ECOLI	352221	0	329438	608644	0	592716	271570	0	606070		0	263270	680224	0	343078	0	0	549607	303972	545543		0	308462	0	0	277772	344280	612761	0	553667	0
P0AAC0	USPE_ECOLI	4635397	4640000	6187436	14920273	4304787	15242561	5490000	10036608	3665486		6982409	9175465	10864407	0	9644115	12638649	8530000	8948791	5991563	9010000		3069559	3187685	8837748	1527874	12955362	3916419	10609655	4810000	1550802	3928501
P75914	YCDX_ECOLI	71300000	55200000	72500000	37700000	79095316	27300000	87000000	29700000	63900000		41100000	51700000	65335235	40200000	89900000	118000000	90500000	72000000	72300000	96100000		68800000	71500000	67800000	73200000	84200000	92580786	77400000	48300000	65344692	48300000
P0AEQ3	GLNH_ECOLI	4010000	549231	1130000	0	1524566	0	887782	551562	0		0	0	0	3470000	0	0	0	0	0	583594		0	0	0	0	0	0	0	261428	0	0
P25519	HFLX_ECOLI	51100000	31973834	35200000	27800000	22500000	22633756	31077078	23720049	28200000		27300000	26100000	23400000	23000000	37300000	36800000	32700000	33170287	26900000	43862756		28900000	38400000	45800000	34810408	30700000	31039880	38600000	29300000	34200000	30100000
P0AAA1	YAGU_ECOLI	0	311406	0	0	0	0	0	0	0		935410	1511348	0	0	0	0	1815270	292133	0	0		0	0	0	0	2654057	287756	305886	333982	0	0
P76621	CSID_ECOLI	317662	0	0	350281	1837968	343101	1283054	0	644271		0	387202	0	0	349221	323837	319602	345388	1410000	2039166		0	0	0	321712	0	0	1092092	1331053	1140000	788676
P21367	YCAC_ECOLI	2540053	3184690	3343336	2870000	1640000	3403847	3762671	2355983	1430000		1824075	2431404	1210000	759085	5261240	3030000	5069599	1598055	1988107	3759736		1321902	2850000	1724609	6120000	2400000	4450000	3030000	4017406	2638851	3540000
P60390	MRAW_ECOLI	56932198	47300000	46700000	5990000	28256020	5850000	26300000	8590000	29066008		23800000	17309226	23962344	25241723	33100000	5240000	33000000	33108200	30189410	30113681		34558532	38416031	5680000	28380776	6910000	23022865	42432342	21557135	40344810	34200000
P0AE18	AMPM_ECOLI	7735244	7563999	5550000	3497235	1960000	4120000	6310000	3191329	3080000		2895637	4958547	7900000	3740000	5360000	8530000	4870000	8390000	5320000	8020000		3029959	4810000	4023345	4410000	5173654	4970000	6140000	6880000	8260000	4770000
P0ABD5	ACCA_ECOLI	7240000	8900000	3243061	3410000	660296	2170000	1064038	2640000	2040000		1670000	1146126	1188668	3070000	4428688	1823320	1208397	3150000	636354	2610000		2890000	2030000	4250000	3300708	1344592	1500000	3670000	1410000	631762	1970000
P00861	DCDA_ECOLI	1560000	2690000	4050000	1270000	758108	2085784	245231	5910000	657631		4130000	4480000	7210000	4350000	922196	1380000	0	1940000	341951	385260		302059	1500000	317394	949325	1930000	634069	702418	0	676222	594090
P0AFZ3	SSPB_ECOLI	30125501	11900000	12146249	14695607	15140247	24482234	24203499	31807435	18371724		15428445	24216646	27100000	15600000	16000000	25600000	18300000	26436333	18025991	26700000		19200000	19112172	34600000	23700000	30671679	20769767	29525776	23499675	16675314	13600000
P36979	RLMN_ECOLI	336805	677302	1292638	1400000	0	3040000	0	1369971	947539		609306	2280000	1638143	0	2470000	2460000	655212	0	628569	2170000		316810	600020	1609361	1980000	1400000	439703	1771270	0	368884	0
P25906	YDBC_ECOLI	3400000	2830000	8620000	11922827	4940000	8930000	5120000	9695090	3357509		5507938	9651831	4640000	0	5432830	10588966	8570000	5960000	7805853	16407723		6410000	7990000	8770000	7889318	12800000	10000000	12224194	6510000	7210070	5128990
P69831	PTKC_ECOLI	0	17100000	314801	5246061	301929	0	1022042	0	453081		2260634	348672	3920000	0	838378	2528731	4210000	922626	3915784	2157058		0	321144	436011	0	0	0	4350000	5860000	0	3682830
P0ABI8	CYOB_ECOLI	15500000	12300000	5910000	2015419	5400000	2350000	2785639	2019728	6300000		3412265	2050000	5650000	6030000	9470000	7710000	4190000	4396517	3590000	2151936		6250000	6380000	2640000	3130000	2502637	1013193	1667906	3423570	4232771	7470000
P0A887	UBIE_ECOLI	15500000	30246551	9680704	29234388	4600000	10300000	4410000	10814734	4730000		7990140	6700000	7557005	7330000	11800000	36700000	4490000	19968825	3199975	117915953		5165789	7600000	82804457	7674012	19051893	4350520	73103083	3350000	25122824	5092566
P0A998	FTNA_ECOLI	12770861	11550083	14899052	8825675	6602430	2599655	12925649	19335205	14934801		11300000	11600000	12764389	13905588	19959232	30579821	22100000	9245562	6907744	3610000		5150000	6685987	25800000	19932512	24800000	22400000	16000000	25200000	9570000	9280000
P0A9Z1	GLNB_ECOLI	391656	1776022	1283926	2327412	1016953	668283	1437084	1550000	0		747582	0	3050000	321548	1507354	1723896	1220000	771385	664724	1554354		994987	1953814	2610000	1860207	908029	784820	481195	1481250	1436032	667603
P0ACI0	ROB_ECOLI	2064932	2540000	1200000	1362850	826850	3420000	1194483	674920	924387		1251637	398832	709826	1440000	1100000	2510000	1670844	3709327	868380	3959981		915906	1157873	4080000	1780000	2132247	998234	2298927	1610000	720858	353476
P08622	DNAJ_ECOLI	1460000	1630000	2150000	3220000	305291	3700000	1890000	2846243	747278		1303265	2040000	640300	641944	2736012	3620000	1029651	994878	829598	2800000		1050000	1903897	4610000	2880000	5350000	2810000	1850000	1790000	397507	697580
Q59385	COPA_ECOLI	26800000	32100000	34900000	55113483	19600000	76035717	19300000	76200000	30328482		71900000	42587133	96992761	40900000	28100000	51200000	16599066	70300000	17700000	67370984		13926767	18800000	24300000	24521400	78077547	24000000	29000000	18900000	23086070	28800000
P0AF12	MTNN_ECOLI	10500000	10200000	10426358	8636873	8762308	13437984	5680000	9778887	8579977		8541618	5670000	8956124	8612962	11400000	6806527	9930000	6270000	3869721	18100000		8740000	7149723	12451372	10301958	11001724	7900000	8021624	8609890	13054103	10587384
P39172	ZNUA_ECOLI	15200000	767495	782050	27803170	0	1910000	1077138	23800000	658106		1156455	798852	1830997	935870	15300000	23400000	2170000	913727	942022	26800000		1240000	12100000	2552564	2393389	2424930	24000000	21600000	2280000	1622437	551568
P09053	AVTA_ECOLI	9730000	12900000	4330000	4279134	0	1680000	2810000	2290000	1143332		0	1040000	0	0	301538	0	0	1520000	0	3048008		0	0	2900000	0	2250000	1064651	2450000	0	0	0
P75818	YBJP_ECOLI	11000000	16100000	14148850	24561267	10718612	35200000	7793876	35400000	11464346		37900000	21600000	52500000	37700000	12528907	31913587	11428472	43581596	9867799	9268615		8758895	12600000	14400000	10200000	40762611	10500000	11135939	4469075	16000000	7140000
P0A6A8	ACP_ECOLI	188130385	49416846	48400000	13200000	13600000	2780000	9130000	6070000	30612305		29200000	3960000	25200000	119000000	87700000	12800000	8889799	44432165	7657726	87658826		35200000	45600000	33000000	20971867	5760000	15500000	59367914	9820000	50700000	54400000
P0AFU8	RISA_ECOLI	1140000	408156	0	0	0	0	0	0	0		0	4400000	0	0	251223	0	0	0	0	0		0	0	611870	0	0	0	0	2280000	0	349281
P0A7G2	RBFA_ECOLI	8790000	7540000	2580000	2090000	1120000	336155	2150512	947414	2889039		2870000	2670000	1700000	3385692	4206127	2060975	1760000	1040000	318599	3540000		2510000	2390000	651324	644752	326183	2351515	759089	1211790	2320000	2030000
P0ACD4	NIFU_ECOLI	7658668	3032012	5880000	2480000	2270000	2310000	969714	3439920	4073758		3981887	0	2260000	2770000	6300000	3650000	2430000	3610000	498527	3680000		2850000	3560000	3610000	1760860	1640000	1620000	3950000	3155102	2510000	3040000
Q46871	YQJH_ECOLI	2067649	3810000	3610000	2530000	0	1727349	1720000	1640000	0		2770000	1450000	2349062	1720000	695140	1260000	277730	2050000	1250000	1770000		1460000	4600000	0	950697	717073	929317	1050000	2100000	2610000	3110000
P61320	LOLB_ECOLI	7390000	6940000	11500000	19846460	7990000	7940466	14306262	12687998	13018249		13719598	12130754	18300000	15900000	12200000	16580899	10923226	12700000	13800000	6740000		6790000	11310441	12200000	9140000	15176379	11305241	9600000	10400000	7990000	8460000
P64574	YGHW_ECOLI	300499	311134	0	0	0	0	0	0	0		305836	338854	0	0	0	0	0	0	0	0		0	298836	299910	0	388872	0	0	0	311737	0
P00393	DHNA_ECOLI	4050000	6280000	957493	3910000	1910000	4230000	2840000	5820000	3989289		3580000	2840000	4430000	2370000	4531516	5020000	5220000	745174	671527	2625168		1310000	3170000	4335974	3850000	2050000	4164869	4170000	1664982	1953845	1750000
P0A7E9	PYRH_ECOLI	1920000	1630000	2160000	2472233	415062	1780000	864094	1970000	1020000		1230000	807534	860676	346832	2430000	4750000	1000000	1860000	1730000	3070000		1000808	1620000	1940000	3140000	3000000	2870000	3990000	909502	3070000	2290000
P52697	6PGL_ECOLI	8232195	9730000	9830000	12207954	6301673	10600000	11079961	8788156	4843956		8020000	6039222	5130000	2080000	9200000	12508954	9090000	10400000	6645185	14800000		7320000	6690000	10758558	8510429	7310000	7690000	12535336	12500000	9330000	5099302
P0AFC7	NUOB_ECOLI	10200000	7800000	8490000	5580000	4490000	5430000	5080000	6750000	6410000		6400000	4200000	3770000	5540703	8104137	6610000	4852275	6150000	4780000	5330000		4020000	3810000	4960000	4720000	5550000	4670000	7160000	4420000	4470000	7160000
P69874	POTA_ECOLI	9522220	9100000	7410000	6491872	5990000	17066436	6640000	3790000	4490000		4053427	4150000	4181862	2857281	5775185	5230000	3763209	5090000	4930000	8990000		3206065	2971290	5080000	1512599	7695102	6451197	6794970	3070000	5728582	3560000
P0A7N4	RL32_ECOLI	0	0	0	0	0	0	0	0	0		0	0	0	0	293093	0	0	0	0	0		0	0	0	0	0	0	0	0	0	0
P25539	RIBD_ECOLI	3950000	35800000	10600000	4800000	4220000	3460000	4972544	3780000	5090000		2959211	2470000	2670000	3170000	2624005	2280000	3070000	8040000	2960000	6640000		682673	7010000	11800000	6720000	1060000	2696658	4090000	4244228	3850000	811304
P69425	TATB_ECOLI	3799592	6278335	11200000	17380612	5441033	9272431	1103077	11713103	8187275		2810000	4281394	12743441	7690000	16138602	4987777	12532585	16397021	7910000	25700000		11100000	7690000	21200000	13500000	24490982	21500000	21900000	8876670	19864785	9810000
P12281	MOEA_ECOLI	11800000	13494689	15034208	14764952	5861585	8900000	8250000	8456150	8978554		9752296	14500000	17800000	10365843	20825828	16139357	9195610	15439083	9932603	16621995		14087562	13923884	19614346	12374206	14751923	14100000	16306150	14100000	14500000	10300000
P10371	HIS4_ECOLI	975892	1901349	1879784	1762176	1190000	1198258	1476057	2144525	0		2298772	1501743	4701490	855438	1890000	3350000	2620000	2223522	1759233	4240000		2030000	1481273	6810000	6682937	1243882	4440000	5033702	5710000	7490000	2610000
P33937	NAPA_ECOLI	9350000	13400000	5380000	10700000	4147007	6629670	5950000	6034073	3670000		5770000	10302530	16700000	6227927	9962008	10300891	5820000	10700000	5660000	7990000		4640576	6730000	10200000	6170000	12100000	6210000	7660000	10100000	7110000	5379464
P69910	DCEB_ECOLI	4870000	2740000	2749282	1246276	829420	0	1390000	1790461	1449129		5000000	5030265	2380000	2240000	3440000	3631842	2651448	2619154	4500000	6840000		6360000	4327676	3820000	5250000	3416004	2820000	2530000	4525825	3830000	2890000
P0ACZ2	ETP_ECOLI	259427	0	0	0	0	0	0	0	0		0	0	0	0	0	0	0	0	0	0		0	0	0	0	0	0	266214	0	0	0
P0A908	MIPA_ECOLI	657314	1606705	2110000	2255810	2079644	1053396	804470	1521363	448204		2460000	557346	903696	0	872427	2120000	1540000	2728793	1853832	2440000		402874	0	3930000	2298706	2478463	2300000	1423275	1770000	1272698	848019
P0AFD6	NUOI_ECOLI	3593933	5250236	11561951	11900000	7296505	13528284	10000000	10500000	3190000		6357057	12205493	2373665	747343	7330000	10200000	11762937	7744954	10249886	12300000		9010000	6543514	13700000	9810000	11336907	13297583	12481249	10418732	5630000	5672951
P36659	CBPA_ECOLI	1390000	817630	0	652033	0	0	0	0	0		310414	0	0	322730	0	0	339369	0	0	0		354254	0	0	0	0	0	0	754994	334486	351869
P0ACN4	ALLR_ECOLI	1398493	1158323	404416	0	0	315901	620081	366764	535509		650338	685337	0	0	347769	304268	0	0	0	378856		774130	1379268	675222	334690	394623	366390	782556	0	321956	0
P08394	EX5B_ECOLI	1610000	973715	2440000	275464	580917	0	1260000	0	0		988537	0	0	613505	274407	0	0	573645	1270000	1010000		1463784	337766	0	1150000	0	0	0	336744	0	0
P76344	YODA_ECOLI	3341501	4764014	2488092	1780000	712926	1723466	0	1103552	1216097		2320211	720228	2091190	1635006	4298801	3192957	672675	3916243	348172	4071759		978516	2739290	1527873	2328731	0	647456	3175463	1730657	2563291	2041479
P46852	YHHW_ECOLI	929518	308884	0	337260	0	0	558378	0	0		0	0	0	0	303540	0	0	0	581515	291583		0	0	306641	0	0	0	1210000	0	305384	283038
P0A800	RPOZ_ECOLI	2650000	0	908328	315306	648216	1250000	1030000	2060000	0		347206	672843	0	1240000	2342636	4613690	1640000	1252467	1390000	0		0	2244606	4079579	681097	0	1850000	660611	325530	948207	0
P39377	IADA_ECOLI	7230000	7580000	20700000	667489	0	1560000	1395920	16200000	792428		919675	610014	816703	12500000	2690000	2190000	0	1790000	0	2080000		310788	754092	1535400	267935	1360000	0	691500	739390	622497	0
P25738	MSYB_ECOLI	5490000	2840000	2217406	300452	1290000	0	1354495	0	664896		345460	624790	0	723943	3659646	1430000	689302	2020000	0	5180000		716839	2550000	2440000	1359892	660548	700113	3331775	946735	3750000	2449858
P0A8C1	YBJQ_ECOLI	106000000	47800000	86000000	74700000	62372145	78717677	56900000	67600000	50300000		46414215	62747931	74888883	65100000	80500000	76700000	67960393	69195109	63300000	66297607		58117806	75398951	74800000	63466355	68532256	59612620	68100000	61904660	60133669	60952501
Q46948	THIJ_ECOLI	0	0	263421	0	0	0	0	0	292776		0	0	0	0	0	0	0	0	0	0		0	0	0	0	0	301040	0	292870	0	0
P75823	LTAE_ECOLI	3037181	1080000	3750000	3565590	1140000	1801288	1569767	1769488	1419011		697564	1390077	4250000	1897756	1470000	2290000	1766386	2194851	0	1010000		1060000	4403006	1807430	852886	1723124	3046595	1741997	1780000	1430000	1110000
P0AFP6	YBGI_ECOLI	5290000	8513800	4570000	2722798	1350000	1640000	1650766	1093801	1667296		1902826	1150000	4005629	4150000	4093829	2760000	716102	5450000	2175344	6382148		1791434	3957574	3259008	833907	1326224	1600000	2740000	316262	4027636	1462181
P0AD33	YFCZ_ECOLI	2130000	2380000	0	0	1045772	0	0	1200000	943657		881329	0	304304	3050971	618329	272343	4640000	0	0	1030000		245739	0	0	0	0	1100000	627428	0	339714	636542
P0A7X6	RIMM_ECOLI	3260000	3304951	425117	0	362052	0	0	0	0		0	0	321172	374101	2803450	1183847	323266	2350000	0	3265850		615858	1720000	1482990	0	256044	0	1750000	1700479	1037298	1285979
P0A7F6	SPED_ECOLI	14724522	26500000	15890961	14401027	7044039	21601538	11200000	26300000	5771980		4020000	14236218	26530320	8849149	13454020	34600000	23843940	19400000	8240000	62554639		23000000	5223326	70093109	27800000	16559143	23656366	54901184	20000000	20510088	15100000
P0A988	DPO3B_ECOLI	635296	2530000	3333404	2800000	1390364	2757654	271937	6755162	315918		6300000	5890000	14700000	7481803	1282691	4810000	1497290	4497493	648292	5275824		0	573111	1554636	298223	2764710	1690000	3800589	1000000	872344	969022
P0AGM5	SIRB1_ECOLI	333145	0	0	0	0	0	0	0	0		0	0	0	1350000	0	0	0	0	0	0		0	0	0	0	0	0	0	0	0	0
P77247	YNIC_ECOLI	888054	1780000	649304	322160	365832	564846	0	832251	365631		325127	0	0	298294	0	806577	0	538870	0	716220		0	301096	619991	0	595689	606702	282998	300320	302348	0
P0AFJ5	PHOB_ECOLI	17800000	12898441	32100000	25850740	20524136	40231852	11900000	43953077	17500000		30600000	63839578	55510579	4720000	18700000	25200000	17700000	28700000	10000000	14869320		11595531	20700000	11445442	12900000	31249258	16100000	23300000	7260000	8140000	11810285
P0A7Y0	RNC_ECOLI	2860000	2869768	5450000	1100000	4020000	3530000	2260000	5690000	657948		2230882	4310000	2138206	2270000	3994266	2620000	2199604	3670000	508632	4405967		2313036	4365192	4910000	3130000	1589484	2344941	5490692	3380000	1990000	1720000
P0A7N1	RL31B_ECOLI	0	927956	0	3800000	1000000	7690000	1330000	2110000	0		0	0	0	356174	0	1810000	1920000	315250	2292748	0		0	0	642921	296414	2510000	0	295331	1477349	705612	1050000
P0ADP2	YIGI_ECOLI	2810000	1435620	2227851	1770000	2616810	3004139	1477578	862615	1430000		1487005	3299204	7600000	8730790	740964	1780000	2345920	4760000	765431	320020		403426	1600000	932016	2184140	2750000	1120000	1340000	1440000	766449	2271136
P0A993	F16P_ECOLI	7940000	8470000	10102147	7540000	8570000	5480000	2460000	5910000	6392110		7800000	6642671	11063086	9362238	4750000	2690000	3360000	6183731	3540000	3228165		1795097	5200000	2342431	2521694	5430000	3130000	1970000	1360000	2150000	2370000
P0A784	ORN_ECOLI	12600000	7720000	7831876	4070315	9940000	6610000	12300000	8082905	6049708		6300000	4480000	14046298	5150350	9815639	18510167	8200000	2140000	15100000	7380000		9525330	8500000	12612127	5340771	13900000	5170000	7304026	7913710	2886482	4486896
P60651	SPEB_ECOLI	4300000	466787	7699204	7354502	8090000	7810000	9250000	7590000	3394577		3500000	12205531	1262785	1376548	2900000	9200000	10400000	4160000	10100000	7080000		4250000	6170000	8330000	7010000	10800000	8854762	6740000	9410000	4020000	2553697
P0A6R3	FIS_ECOLI	0	0	0	320177	0	620332	0	636014	0		0	293583	0	0	0	0	0	714774	296165	0		0	0	0	304087	0	0	309950	0	334836	0
P05825	FEPA_ECOLI	7980000	6367270	4540000	7360000	2815210	6119535	3920000	2066696	11700000		3860012	5480000	4967842	6823638	6230000	8780000	10100000	4210369	5053719	11800000		5520000	5835862	6950000	3825796	4690000	3637598	5720000	4810328	5361174	4613030
P0ABF6	CDD_ECOLI	15220867	16911204	1160000	15889092	2209837	5890000	9062331	2940000	421471		4275054	3410000	8910000	1786642	35947625	26700000	13245043	15635584	1700000	16244781		6519432	751274	42800000	23940282	12100000	1960000	35485425	12464959	16300000	710857
P0AFI7	PDXH_ECOLI	925196	1081470	933838	651713	3299639	1510000	988312	1960010	2606068		1647103	1640000	2170000	1118155	7523957	2677722	1445712	3210000	266670	879799		1178837	3770000	0	2090000	1526995	1052089	2961537	4442384	2086679	3429606
P07639	AROB_ECOLI	786751	1020000	1204958	1289017	1914974	1300000	1439681	1332299	1230000		1086632	784403	2010000	1521120	969760	3120000	2214103	1118797	527286	3180000		2267900	1153723	2855587	756544	977092	1878951	2027378	3893874	451526	486462
P39286	RSGA_ECOLI	33600000	36300000	41600000	32445608	26600000	29039934	14193144	41100000	27200000		34800000	47100000	46309738	26097994	32649687	30900000	23911559	40800000	16933007	36500905		23800000	30200000	35571704	28200000	32877230	28192937	40336206	21900000	22159780	22591593
P0A968	CSPD_ECOLI	3430000	0	1020000	2830000	816056	3062869	2741730	3502477	651790		322314	721022	1824533	3960000	1320000	1530000	2500000	3340000	2690000	5246342		0	648322	3060427	3607949	2060000	3380000	3940000	6290000	3963039	2190000
P0A761	NANE_ECOLI	2681752	1950000	1720000	4494263	1750000	2210000	2526985	3020000	1829977		2371758	3786305	2666757	1810000	1800000	6510000	3830000	2060000	3017829	3100796		3480000	3370000	4255421	3176275	2056208	4450000	507782	3430066	2456038	1620000
P69411	RCSF_ECOLI	5480000	2530000	4180000	5500000	4039614	2270000	3080000	2538763	2486219		2593314	4290000	1535041	1462041	4930000	4846338	3910000	4380000	2707229	4819235		5080000	3970000	4110000	6550000	4109874	5178616	5050000	5560000	2963990	3009565
P0ADE4	YTFM_ECOLI	10500000	8550000	4750000	4260000	4540000	1270000	2150000	635809	1330000		4920000	4200000	2230000	2570000	3060000	0	1524268	1560000	2870000	3330000		4020000	4720000	321517	651198	0	352182	0	1190000	2460000	4170000
P0A6V8	GLK_ECOLI	2760000	3970000	699613	2721100	688622	951803	3140000	2630000	1312225		1390000	1050918	1456622	1504424	3869009	2237209	2251826	1048917	1348629	2133102		1266305	1078552	3591792	1340802	2119967	3381143	1740280	2640299	2025355	2005821
P0AFR4	YCIO_ECOLI	8232807	4780000	3191478	2369192	7095090	10100000	7040000	4440000	1230000		7611934	9150000	7460000	2110000	6560000	10200000	10456061	7180000	8540000	4793930		3339428	7600000	8350000	10100000	9640000	10000000	7350000	9210000	5680000	1317750
P60716	LIPA_ECOLI	6040000	3590000	1864710	3486376	1580000	2294088	1440000	2000000	2904548		2810000	2530000	3070000	1610000	4380000	2570000	2540000	4150000	2230137	7490000		4289025	2210000	4064138	2680000	3230000	3060685	2610000	1520000	5520000	4151090
P43671	PQIB_ECOLI	53000000	73000000	51800000	61400000	4760000	17200000	5610000	12200000	20500000		13300000	6590000	41900000	15000000	83400000	58600000	56300000	95200000	26500000	103000000		44000000	56600000	51200000	59900000	51000000	80700000	84600000	25015366	74900000	47700000
P00963	ASNA_ECOLI	5301819	4320000	1230000	4432654	1060000	3631889	2493245	430140	1850000		666948	2020000	0	2987423	8755002	8350000	4970120	2840633	4780000	20850283		3650361	877950	17703120	9080000	2750000	5020000	10700044	11338293	9135762	5980000
P07023	TYRA_ECOLI	5960000	2604063	4040000	7710000	5750000	11700000	3796295	8795781	3216149		3114261	8660000	8400000	1090000	3171318	3860247	3330116	4280979	3606652	3360000		2723703	2743423	3747015	4469174	7440000	2470000	5239460	4191138	750300	0
P77377	WZXC_ECOLI	6040000	6170000	3990000	2900000	1860000	4109724	2120000	2850000	1750000		5360000	6610000	3500000	2780000	4890000	3100000	2060000	3396278	2040000	4790000		2090000	4010000	3210000	2510000	2020000	1730000	4250000	1930000	2900000	2210000
P0AE12	AMN_ECOLI	5920000	6250000	2911007	1978080	2610000	2670000	4250000	2140000	1836080		2242817	2596519	3303743	2559058	3840000	3020000	5850000	4860000	1736411	9419323		1450146	1471413	7447533	2477351	4240000	5674709	8216860	3442295	1070000	4090000
P77044	MHPC_ECOLI	932472	2170000	2000000	1360000	656167	1060000	1450000	2870000	1836883		1153380	721727	1260000	2510000	3520000	1670000	1960000	2850000	1010146	3130000		730160	781355	2230000	1830000	265523	628740	3110000	1270000	2800000	1060000
P0AFB1	NLPI_ECOLI	5608234	6200000	5460000	4560000	1280000	4270000	6161961	8333609	2525934		3214105	2340000	5150000	0	3050000	8122657	3682649	3570000	2700000	6900000		1567432	6310000	12943166	8260000	9250000	2867245	4420000	4390144	5379102	4658526
P0AFW0	RFAH_ECOLI	8029140	6940000	10400000	9140000	6081554	7623321	3760000	11100000	4380000		10794176	350168	8760000	3340000	1560000	4430000	3910000	6350000	2510000	1110000		2660000	6551593	3490000	3770000	7110000	1660000	2010000	2980000	3970000	2420000
P39325	YTFQ_ECOLI	4650000	5570000	7700000	11012048	5865216	15500000	10600000	14000000	8413703		8710367	4453359	9220000	6592583	4212515	5950000	4710000	9415879	10008694	13149206		3385681	3336580	10708373	4170000	2880000	3450000	9920719	5192563	8912352	6000000
P08244	PYRF_ECOLI	14400000	3680000	5778669	7149392	1010000	4420000	2440000	6490000	9070000		6190000	4510000	4030000	7910000	5790000	4370000	7100000	6320000	6080000	3292466		3450000	5950000	3460000	4256997	7557343	2753880	3000000	4150000	1527900	5640000
P0A9J8	PHEA_ECOLI	3899405	2055984	1859567	1650000	706824	3340000	1780000	1063700	320727		346058	344004	1340205	338733	1832113	3790000	1740000	1740000	1730000	474330		707784	707608	1540000	786748	1120000	1800522	1030000	1096066	1033759	1000000
P0A8W2	SLYA_ECOLI	23211946	16441492	21400000	23300000	19400293	27100000	13033452	29700000	20200000		28200000	50741696	29001038	22200000	24402807	31236529	18708142	36109710	12400000	7214006		5850000	16734149	21033932	14247776	40896802	12700000	12153429	9834176	7930000	13400000
P69222	IF1_ECOLI	36696209	29645191	21600000	25200000	16278946	16700000	13238490	15990738	13400000		15000000	19896170	14891871	16001645	31162533	18010221	23400000	20600000	19400000	19051833		25043969	18782912	18708058	22400000	15545192	17500000	19918737	19523338	19786502	22730884
P50466	AER_ECOLI	4986068	9280000	17100000	7667029	3069485	9000000	7190996	7610000	0		3590000	23028178	3520000	7130000	6621698	7091389	11700000	6550000	4464315	7006258		7510000	7240000	4019270	4004598	0	4072349	4090000	0	4190000	4397762
P0AAG0	DPPD_ECOLI	946528	585740	0	0	0	856132	0	844726	0		302461	855688	1133392	0	311905	0	267908	0	0	0		293602	563278	0	0	0	633717	0	0	0	0
P06993	MALT_ECOLI	347648	0	0	307487	2028782	386720	1420000	365639	382157		0	332730	323611	1370894	347079	1070000	1140000	818868	657618	390772		650704	562652	1798969	601636	349494	421411	1560000	1790000	611828	623690
P0AB83	END3_ECOLI	255442	0	0	0	0	0	0	0	0		0	0	0	0	0	0	0	0	0	0		0	0	0	0	0	0	0	0	0	0
Q46841	YGHQ_ECOLI	703515	304937	0	424840	328477	1440703	0	739854	0		640334	624657	776498	330101	390171	1940000	399610	683726	0	776348		304761	254418	758830	0	677262	321314	308792	0	0	0
P0A901	BLC_ECOLI	4750000	3962405	2580000	2390000	1780000	2720000	1533184	3050000	2420000		3374732	2120000	2350000	2280000	3120000	2100000	1576108	794171	1680000	2248017		801995	1720000	3730000	3470000	2290000	2049137	2350000	2260000	3801137	1016672
P19319	NARZ_ECOLI	540984	575676	316960	0	279561	0	0	0	0		0	264196	274501	0	0	280322	297151	0	300864	273798		0	310261	272283	0	0	0	0	0	0	0
P77692	YKFI_ECOLI	5787234	5750000	12845151	14786259	9180000	28568965	34865954	15789600	12600000		4722767	5643590	4630466	5810000	10601604	50908845	39000000	8740000	33466367	6850000		15400000	4001953	43700000	34418496	22400000	32936468	14000000	41262730	15941088	10478548
P75938	FLGF_ECOLI	0	355061	0	0	0	259896	0	0	257998		262803	0	297299	0	0	286985	0	602725	318464	0		0	0	261500	271594	0	0	0	0	0	0
P0ACU5	FABR_ECOLI	729615	6210000	6240000	1340000	5150000	3880000	1060000	1060000	0		1000000	1620000	0	3080000	991368	2500000	870918	748162	922632	4488815		1500000	5908723	2900000	2090000	1214194	1120000	2430000	352927	655637	316500
P13669	MNGR_ECOLI	21470575	16900000	9880000	13724135	8835267	10600000	9090503	7217044	6670000		10700000	10424972	15603640	7860433	13164157	21300000	8230000	14963507	6378202	21737508		7938525	14769904	16400000	10618211	9875644	9470000	16621581	8162071	11600000	9460076
P0AEC5	BARA_ECOLI	7290000	328651	3490000	0	4795110	3364673	0	1138084	296470		3600000	3200000	5079245	6900000	5637217	4600000	314306	3440000	0	3559454		19400000	0	3630000	1550000	3768140	6580000	1800000	0	756987	0
P32715	MDTO_ECOLI	20500000	19200000	37797991	45000000	25835571	47500000	37500000	39097712	18473481		22700000	29424589	12400000	1930000	19200000	56916539	13277304	16618648	8480000	21800000		3970000	10500000	37500000	17100000	27700000	21334806	32300000	19299256	23282565	5619726
P0A749	MURA_ECOLI	8570000	9130000	6770717	7750000	3794478	8750000	8270000	5755636	3145447		6460000	7651428	11400000	10853288	13700000	12458563	9910000	10593117	6430000	7765151		5410878	5515160	10444300	8920000	8261736	8010000	10491478	8788356	6940324	4665590
P32177	FDHD_ECOLI	881888	2070000	0	0	0	0	0	0	0		0	0	0	9210000	0	0	0	305719	0	1130000		0	0	0	0	292879	0	0	0	0	305165
P0AE88	CPXR_ECOLI	8990514	11394762	13031128	2988276	8600000	6100000	4874931	4010000	7570000		1173069	4936799	1750596	9110000	8880000	8190000	1586011	0	2780000	6040000		0	2839154	3050000	8892658	1626706	2800000	9090000	0	4440000	0
P04983	RBSA_ECOLI	989864	0	0	682468	506816	0	327206	337812	407108		0	0	0	0	0	0	0	0	282544	0		319152	287536	382566	751236	0	307035	0	764248	0	543872
P0AAS7	YBCJ_ECOLI	5960000	5190000	2050000	1350000	617353	942082	392168	1024200	1650000		0	1280000	362814	2268816	2620000	294798	1610000	2220000	1400000	2420000		1340000	2319445	2220000	1990000	373182	1030466	529780	1837599	1077483	1444200
P0ADQ7	YGAM_ECOLI	4360000	3724379	7100000	3680000	5563149	4320000	3000000	4853956	3094518		2218129	10063704	5504036	3200000	2120000	3098742	1796498	3630000	1139415	800389		1421243	1499243	3400000	957928	4370095	2670000	1505804	1785610	2460000	2320000
P76143	LSRF_ECOLI	12100000	13793196	13135685	11349091	14311453	7317742	16300000	12223337	18003611		12213594	12017470	4435186	2016150	13329383	22665999	20576368	6871449	15848052	23453484		13398047	18100000	23619879	31008003	17095833	10785518	15526811	14256700	16382780	25481542
P31552	CAIC_ECOLI	4750000	5680000	5800000	6990000	0	4090000	3790000	3890000	2230000		0	0	4110000	0	4640000	9320000	3290000	5240000	3110000	6890000		0	3980000	1490000	2300000	7610000	3650000	3560000	1730000	992296	1280000
P75838	YCAO_ECOLI	9248358	5640000	5480000	0	5920000	6380176	5293103	2550000	4520000		3147217	4490000	0	3360006	8100000	5380000	7850000	4740000	7701134	6800000		390047	5870000	7220000	5650000	1451580	5190000	5860000	1560000	1820000	6380000
P46923	TORZ_ECOLI	5140000	3870000	1250000	968228	0	729902	1250000	0	1280000		396850	619514	1280000	1830000	4350000	1060000	1420000	2620000	2410000	8950000		1670000	1880000	3450000	1442031	439456	733493	4299119	1980000	5540000	4980000
P77589	MHPT_ECOLI	7700000	6616779	6610000	7004558	0	2450000	343802	0	0		0	6690000	4300000	1020000	4926411	6830000	6779388	2812275	8930000	5892996		0	7400000	7584153	6230000	7739518	6721349	6820000	7031418	5270000	5640000
P77258	NEMA_ECOLI	0	11100000	4139831	7587948	0	0	0	292735	0		0	1310000	0	0	0	0	0	0	0	0		0	0	0	0	3610000	0	2210000	0	0	0
P06960	OTC2_ECOLI	1610000	2760000	1651391	741224	1042890	1590000	1126765	674948	1160736		1488505	646793	628316	0	3100000	2240000	614464	819769	652670	1920000		716370	631268	2590000	562486	973572	1077044	2365917	651556	2040000	0
P05458	PTRA_ECOLI	5445837	7878241	5959478	7033304	8710000	7788565	7393291	5170000	2868265		4264587	10300000	5337151	2800000	3594739	10357777	2660000	7554953	4761200	8190000		2580000	2237046	7576899	4779782	7166164	6910000	8070505	9406034	5355833	7844981
P07018	MCP4_ECOLI	7550000	7671673	9046868	9520000	5214308	12900000	6749015	10421216	3504185		3390000	7048957	8533023	3194558	7920000	16159977	12456871	4820000	5285535	10548507		3720013	7140955	15360030	9220000	10912947	10896242	13000000	12600000	6060000	5649787
P76550	YFFS_ECOLI	119000000	135000000	65500000	44900000	32500000	19200000	29248594	31653241	42084921		42100000	16279134	47582191	46254578	75052771	50232455	34500000	56800000	22100000	70100000		44127945	48500000	63400000	48329296	30447582	34900000	63670737	35200217	61100000	58335326
P27303	EMRA_ECOLI	10026310	10115497	8370000	6819140	3964290	5473423	3181775	5810000	4870000		5990000	9140000	7600000	9570000	6420000	3760000	3215181	9455238	2583651	1080000		3632482	6040000	1160000	2525288	5474737	1870000	409726	2500000	1190420	2392604
P76038	PUUD_ECOLI	297390	816782	0	1197798	893976	1530000	260538	731346	0		0	353072	0	0	640463	1990000	263970	742700	319825	792209		1391488	0	761614	0	1024207	740788	751712	0	736706	0
P0AEG4	DSBA_ECOLI	14400000	15357648	10100000	9040000	4780000	5690000	4045574	6730000	7350000		8050000	6580000	9890000	24500000	9550000	6990000	6320000	11400000	3030000	4800000		5650000	8620000	10100000	6350000	6600000	624272	8360000	5080000	4300000	3559669
P0AES9	HDEA_ECOLI	316214	1300000	0	685008	0	1820745	1363504	2762007	994410		0	1824819	990600	2070384	1418538	2535954	0	762644	0	2466357		1539734	0	0	323502	366446	0	0	1166115	6341346	340221
P0A6C8	ARGB_ECOLI	1905057	1776837	7510000	6243289	3810000	11800000	11027612	11187774	7310000		1225732	4000000	3120000	1303810	10835034	19614450	14721020	4771319	9002486	5970000		5733751	3717582	12273691	12046657	9610000	15912444	7316490	17100000	7240000	6177828
P30140	THIH_ECOLI	6198226	3620000	5556268	5842939	0	10963334	4130137	6480000	6950146		4416430	4320000	4890000	1428748	708519	18523589	5847967	9006559	7181010	15847797		9384342	3908869	21081353	6484695	20881863	6900000	19306398	10225760	8537454	2729763
P0AF36	ZAPB_ECOLI	5880000	5509538	3280000	4410000	1030000	589869	2401234	0	1200000		856170	1500000	1439694	1840000	1210000	658197	317338	2040000	358635	3430000		366257	2130000	713991	612116	0	1700000	929183	1350000	1010000	370778
P06720	AGAL_ECOLI	10100000	4720058	11400000	4710000	10800000	18601294	23700000	16300000	13800000		4850000	6233844	7515484	1460000	8930000	4110000	3430000	4493308	14864037	5358539		3980000	7903781	5900000	4310000	3580000	3470000	4920000	18387067	19622213	26914257
P0AB28	YCED_ECOLI	2766122	1047968	1605879	997055	1360000	484454	315185	2242269	1310000		678816	3940000	3044048	1822248	1370000	1990000	685424	1370000	681011	2630000		2370000	919151	2028888	1972349	2027291	2040000	1457496	1450000	1310000	688520
P0AAN3	HYPB_ECOLI	9027085	3409609	4040000	3735456	2957893	2255087	1963866	2690000	2020000		3925927	2340000	5809983	4400000	5810194	7345992	3104182	2835740	3820000	9690646		1571347	6246216	12593629	5010000	4540000	4150000	6904019	6820000	6288586	3450000
Q47146	FADE_ECOLI	10700000	10200000	13300000	11500000	9058226	13398809	6491501	12686129	3297412		12700000	10700000	14800000	11200000	5551459	2619832	6391390	12468251	6130000	899088		5320000	8310000	3000000	4610000	11447441	6020000	4891829	1371474	2333935	4710000
P0AFU4	YFHA_ECOLI	3700000	676526	2260000	1738425	1620000	2116313	2592711	1900000	1100000		1580000	3278604	709027	677478	437758	2444763	3740000	1050000	2891204	3140746		968188	1158925	5780000	2701764	5990000	2750000	3610000	5255891	836096	786152
P0AGE4	SSTT_ECOLI	0	0	300764	0	0	0	339029	0	0		0	0	0	0	0	0	0	0	332023	297516		0	0	0	0	0	0	0	0	0	365296
P0A8E1	YCFP_ECOLI	81700000	60996166	73000000	77600000	54475401	63600000	53568397	51600000	44207164		45338988	62547586	54585496	31000000	98536359	90253185	74476484	71072451	62522079	97973354		66290094	61682613	79489508	69400000	67817558	70500000	93427960	64374096	64355277	65500000
P0A790	PAND_ECOLI	37245506	53300000	26806883	32500000	21100000	18270047	23700000	20158131	28595752		23700000	14854356	31400000	24800000	39600000	32000000	29100000	29260644	18400000	23400000		29109684	37040468	31400000	30848699	23300000	22400000	31034428	26908421	23752021	34276827
P69434	PGAA_ECOLI	330588	262814	0	0	0	7581400	305896	0	0		0	0	0	0	0	0	626369	0	0	0		0	0	1106547	261412	0	0	0	0	0	0
P0ADT2	YGIB_ECOLI	6120000	6890000	724484	1017527	4216009	4310000	1333839	1900070	0		664472	4407481	5148414	339783	953044	11100000	1680000	3155293	1912743	4243150		6034431	1848534	13912158	8526664	7260955	4825791	10795416	6680000	6429307	5364205
P21177	FADB_ECOLI	992168	0	0	365705	0	0	408958	486615	0		588473	0	0	905604	485851	1783726	562832	0	0	1500000		0	902322	726772	619359	1290000	346668	977482	339640	338331	665103
P0ADP9	YIHD_ECOLI	2511838	2610000	1978964	1912934	1940000	2910000	5310000	3090000	1960000		1450000	1230000	1898314	4426281	1740000	2361745	1450000	2020000	2300000	1231031		493419	2360000	2680000	1630000	2350000	1310365	2073643	1599115	1566101	1695537
P63228	GMHB_ECOLI	17800000	13800000	13274595	6078769	7872683	7930000	7450000	4010000	2660000		6340000	11200000	10500000	6400000	14800000	5058520	8030000	8200000	964684	11700000		9020000	9100000	9550000	6580000	4800000	6252871	8730000	2630000	6870000	9296327
P64490	YOAC_ECOLI	2504886	2710000	7060000	15269818	7800000	8330000	3340000	13725970	12208492		11547958	11700000	13700000	14300000	1330000	3623665	1600000	6240000	3332223	25200000		1430000	3960859	18430552	17600000	6060000	8290000	315775	3910000	19683368	892537
P0A9D2	GST_ECOLI	5292962	10356127	4330000	5205381	6850000	6416887	6752022	3887485	4442904		5808741	5760000	3810000	15275284	11336215	5691942	12564871	10661805	4465830	3676810		8288198	11998105	15031747	3130000	7315910	3390000	4379148	7819785	2796212	8135427
P0AB55	YCII_ECOLI	6210000	3680000	2210000	0	0	0	0	0	1390000		0	0	0	5220000	2000000	0	0	0	0	1930000		0	0	0	0	617032	0	0	0	0	2510000
P0AAB8	USPD_ECOLI	8990000	9070000	25817696	24676372	7176812	10600000	9337075	11500000	7487930		10500000	19535587	13800000	698284	18519132	22968806	19901465	20422564	10548327	50100000		9921676	7371050	42824120	30050497	22013619	25430254	52729304	20900000	15264282	7939949
P76045	OMPG_ECOLI	0	4260000	2500000	4240000	0	0	0	0	0		5120000	0	0	313075	0	809456	0	0	0	0		0	714185	1680000	0	0	0	301273	873243	0	0
P14376	RCSC_ECOLI	2680000	5360000	3320000	422627	1673159	3035651	1700000	1140000	2230000		1090000	559638	921788	0	1251868	319528	1470000	1380000	1660000	2058122		0	1331060	1330000	1013011	378582	364398	1367292	717692	1172772	2030000
P36680	YACF_ECOLI	10108727	4070000	8572176	8811983	7225216	4800000	5850000	3200000	5650146		8050000	10800000	6046820	320912	5501585	6070000	7260000	4630000	3370000	7980427		7256908	7363724	8560000	5960000	3300000	7210861	6660000	6262945	6176517	6010000
P0A9R4	FER_ECOLI	2340481	2847792	5389696	7448285	4008194	4993441	1507572	5484344	2444942		8134079	7495024	8181830	4700307	7170000	5370000	4643867	7390000	3140000	5277128		3470000	4011580	16900000	6100000	9020000	3700000	6760000	8110000	5830674	4509531
P15977	MALQ_ECOLI	308063	0	0	0	0	699160	0	345498	319654		0	0	0	327460	770571	0	346163	1068452	0	0		0	0	738353	326436	327839	310739	2703468	334560	0	0
P0ADU5	YGIW_ECOLI	3290000	15700000	5240000	3110000	2540000	23800000	1431986	4580000	798934		6072722	6300000	7240000	5910000	6360000	2758481	2170000	4750000	2100000	3740000		966154	4120000	2970000	1880000	2108136	1810000	4900000	3741129	2990000	1280000
Q2EEQ3	YAHH_ECOLI	120000000	91300000	92603350	64681911	70617679	63700000	72800000	59300000	68000000		41285496	37900000	53100000	37200000	103000000	99260095	91700000	75776122	71900000	50000000		82500000	83800000	73100000	96700000	74700000	96735876	67994004	97900000	78900000	81000000
P27297	BAX_ECOLI	6880000	10200000	9320000	8635425	5399886	7670000	8010000	8190000	5643286		5410000	6680000	6171245	1470000	5070000	5640000	7570000	7880000	4940000	8600000		6515824	6980000	8210000	7260000	8100000	7400000	6710000	7850000	6270000	5240000
P67087	YRAL_ECOLI	743124	239329	2770000	2750000	1720000	985206	2630000	1700000	361300		0	0	0	0	1210000	2330000	2280000	1540000	1900000	2060000		442652	482583	1700000	1450000	1250000	1740000	934994	1940000	908754	568583
P0A6U8	GLGA_ECOLI	330818	381566	0	0	0	0	0	0	0		0	0	0	0	651922	0	0	0	0	0		0	0	0	0	0	0	0	0	0	0
P0A8K1	PSD_ECOLI	11500000	2902026	9599605	12100000	5698177	1931000	10100000	1150928	2291794		2106275	1640000	8720000	1615114	14436768	15000000	11685349	7230000	11700516	3210000		1170000	8100000	10300000	13300000	11400000	1190000	10600000	10900000	2328206	10500000
P0A9S7	LIVG_ECOLI	4367598	3700000	1990000	387051	522232	0	0	0	338280		0	469452	713531	1525603	1760000	653849	326770	1709357	0	2420000		434692	2030000	2140000	330996	323355	357356	3400000	323693	1290284	1687920
P0AF50	YJBR_ECOLI	1191073	0	1720000	0	628156	958972	650874	0	0		904949	1236250	1412520	666234	1401048	0	0	0	0	299903		329664	1320000	463094	369585	1141561	0	628674	0	343711	988616
P76272	YEBT_ECOLI	18200000	0	0	0	0	0	0	0	627576		0	13700000	0	23700000	14100000	0	0	0	0	0		10500000	0	0	4740000	0	0	2720000	0	0	10700000
P23917	MAK_ECOLI	10405296	14566681	19434516	21780337	10439134	15306746	6706186	20800000	8050000		14834071	14993808	25071064	18600000	8894558	37004097	34000000	9140000	5040000	19491589		8140000	7940000	9800000	22686663	11812518	7790000	21792926	30715081	7310000	6515769
P76164	YDFW_ECOLI	48200000	36600000	39800000	25200000	23700000	10100000	19900000	14700000	25100000		21700000	19800000	18000000	4900000	27200000	13300000	22100000	17700000	24000000	34500000		28700000	40800000	21200000	27300000	11100000	21300000	20901472	19958616	16700000	25608273
P76458	ATOD_ECOLI	4160000	4550000	1070000	1230000	684574	345870	0	0	685384		0	0	0	381606	1650000	2420000	0	345602	0	3020000		353098	830162	379842	394070	615115	376798	812895	648608	486602	0
P37657	YHJS_ECOLI	5990000	6210000	1780000	3520000	831903	2602487	2440000	0	0		315265	300613	710722	250638	3690000	1160000	2352432	1320000	949589	5810000		3610000	961772	3730000	589918	641302	1100000	3000000	3470000	2460000	3110000
P0AC44	DHSD_ECOLI	3950000	4500000	6590000	2595276	1878385	4548979	3450000	4790000	2040000		2300000	4960000	2860000	837249	1510000	5010000	4668038	4110000	4010000	4890000		1617757	2656237	4130000	4119029	4977685	4170000	4840000	3908243	2758712	4040000
P10100	RLPA_ECOLI	0	927956	0	3800000	1000000	7690000	1330000	2110000	0		0	0	0	0	0	1810000	1920000	315250	2292748	0		0	0	642921	296414	2510000	0	0	1477349	705612	1050000
P22255	CYSQ_ECOLI	1114457	2790000	6942050	7436898	2612001	5144760	1640000	4597467	694454		3490000	9600000	2821964	3620000	0	0	4782738	2021368	1110000	2576685		1036407	3270000	1551886	295859	6819035	0	1553494	1391514	0	1881028
P0ACX3	YDHR_ECOLI	1077127	0	5010000	0	0	2687427	0	0	3171331		5863055	1129977	6000000	0	5200000	322113	0	0	1310000	9130000		0	0	0	0	0	2657701	0	0	0	0
P26646	YHDH_ECOLI	9570000	6778330	10526760	12619123	7240000	8620000	7225624	11200000	8390000		10498078	12300000	9100000	6510000	5030000	5287841	4907763	7570000	6513130	3752379		4576570	8128347	4910636	4836013	4460000	6160000	3740000	5046495	6440000	3650000
P0A6P5	ENGA_ECOLI	4093166	3000000	2240000	1964501	932320	2190000	1400000	2380717	2386097		1437318	2190872	2870000	980736	3290000	2171394	1750000	1840121	1460000	2583353		2830000	2870000	4220000	2384879	3090885	1960000	3178051	1510553	2169582	4185575
P0AEX5	KPPR_ECOLI	16100000	15400000	13003009	21100000	9970000	15100000	8550000	16900000	12953713		9490000	8730000	7315736	4831643	14400000	13300000	9820000	11731830	14057658	15619083		10624046	8919204	17044987	12900000	16200000	9375660	17327993	13000000	9973998	12600000
P67095	YFCE_ECOLI	992232	4210000	2580000	4660000	1867416	9533466	1190000	3121839	1268960		684798	1643253	2879420	343491	924895	1690000	0	0	0	789502		366361	582667	371052	0	1019587	283624	1596999	0	303650	0
P37188	PTKB_ECOLI	0	0	351942	301544	0	272519	267794	347179	641347		329061	309217	532309	294130	295390	331576	0	0	499865	584345		0	339688	0	545578	634829	0	0	1145841	0	320250
P0A9X9	CSPA_ECOLI	31100000	9600000	11800000	12826260	12403390	23466812	16600000	18400000	15500000		17781555	6220000	7860000	5181032	18600000	11332640	6370000	15322247	17991861	17600000		12400000	5968034	10403901	12097213	10140060	6488973	13681864	17400000	14500000	15800000
P25397	TEHB_ECOLI	655262	1100000	572685	964730	0	644756	0	333460	0		315024	0	1230000	0	0	0	0	0	247396	588662		298412	0	321182	0	310280	0	0	0	294222	0
P11880	MURF_ECOLI	1370000	1060000	400458	0	326960	329701	0	0	0		0	0	779681	0	0	0	392176	0	0	0		0	0	0	0	250530	0	0	0	0	0
P31550	THIB_ECOLI	1999442	1660000	0	1440000	658216	5517125	0	1654867	615752		0	3610000	932146	768158	0	3070000	335029	1951512	1750000	0		0	0	0	1298061	785661	2775862	4330000	0	1148213	1140000
P31802	NARP_ECOLI	0	233362	0	0	0	266641	0	0	256854		0	0	0	319417	0	0	0	257558	0	0		0	0	0	0	0	0	0	0	0	0
P76002	YCGK_ECOLI	7440000	7100000	4646679	4200000	6702975	4460000	4120000	6100000	9334224		5630000	4656569	5060000	3810000	3260000	3750000	4035337	3339011	7730000	7897372		5343670	6440000	2240000	3260000	4170000	4380000	5000000	3009049	2620000	4587585
P0AF70	YJEI_ECOLI	5000000	1549642	3601601	3557821	1904904	3118142	3540808	1604332	1244222		1006038	2684539	3104442	1033710	3287687	7677585	2980000	1367378	1630000	2176438		1482925	2700000	2739907	2507539	4870000	2840000	1905549	1222948	4751538	1020000
P20605	FIC_ECOLI	989098	1080000	356435	314161	395088	1050000	913316	757196	307241		992890	684586	0	0	262465	821927	0	0	1257162	2800000		757088	0	375310	631179	327080	344421	759633	262044	644961	327561
P0ADU2	YGIN_ECOLI	18100000	12115336	7620000	8041396	5944795	3010000	7280000	3910000	6750000		6468867	3500000	6575453	7094901	12451735	6670000	9570000	10400000	6220000	8710000		8476014	6970000	9580000	8794488	5340000	8340000	10800000	8290000	9992946	7520000
P39293	YJFK_ECOLI	1620000	1251840	362180	0	0	0	0	0	0		0	0	0	0	1250000	0	0	0	0	616364		0	609926	681415	586502	0	0	0	674938	318854	700835
P0A6K3	DEF_ECOLI	3490000	2070000	2886112	1346646	1330564	6240029	1420000	0	0		346245	1440124	3870396	1182463	4453962	9291420	6396397	4833736	3850000	5630000		3136671	3510000	12332061	3035350	5160000	7177357	9683202	8939551	5171971	2340000
P30147	HYI_ECOLI	5450000	7110000	5330000	4610000	1670000	2529048	303159	2810000	2680000		2370000	7540000	4280000	490908	2370000	2200000	2620000	4200000	690075	4650000		4040000	4320000	3930000	2800000	1770000	2220000	4840000	2990000	2160000	4290000
P0ADB7	ECNB_ECOLI	125736027	130044155	67505016	91400000	122999518	45033521	184103321	88703472	76710529		80183024	59727195	73193850	53208397	133362398	120000000	159144134	149665750	139000000	171000000		80054106	69123692	137826934	96575613	55581539	62300000	242000000	57200000	32622218	77993298
P68699	ATPL_ECOLI	33900000	36600000	7160000	10100000	5420000	3330000	4550000	5750000	6054057		5980000	4550000	6880000	31000000	10221293	6510000	5300000	6740000	3990000	12731924		5070000	7920000	8710000	4000000	5470000	4264670	7300000	4270000	5170000	4370000
P06722	MUTH_ECOLI	48900000	47000000	34500000	17800000	2269684	1950000	24400000	13100000	29600000		16600000	1150000	1090000	19265429	28291305	14200000	18600000	19700000	1700000	29800000		23600000	25200000	20400000	28600000	1960000	15860003	23300000	17800000	15329810	23000000
P0AG18	PUR6_ECOLI	4920000	3937083	4020000	2796458	3600000	2393948	3591738	1570000	2810000		2056471	2477736	3622574	1060000	4050000	3046258	4019164	4530000	1580000	4380000		2900000	3466002	2933254	3752123	1480000	4270000	1596375	3540000	4630000	4579274
P0AAB4	UBID_ECOLI	34407862	2070000	19833041	18305487	1050000	7140000	8870000	6089982	19447603		1060000	8590000	7622743	12900000	7339133	12599002	10891642	13600000	8253282	30432549		9888936	17600000	21300000	14961241	20300000	6778070	30199622	8759128	6760000	16500000
P77252	YKGE_ECOLI	0	0	0	0	0	0	0	0	0		0	0	0	0	0	0	0	0	0	0		0	0	0	0	0	0	0	0	0	0
P21865	KDPD_ECOLI	0	255356	0	0	0	0	0	279949	0		0	0	0	0	0	620548	0	0	0	0		232006	0	0	0	0	0	805625	551741	338786	0
P0ADN2	YIFE_ECOLI	11100000	8041099	4230000	5520000	2750000	6205354	3260000	7540284	2440000		2660000	3050000	2300000	1850000	2700000	6780000	5360000	3600000	4310000	3710000		3720000	3480000	7240000	3074636	7100000	3220000	5800000	3120000	4000185	1671509
P0AAB6	GALF_ECOLI	24200000	17800000	16200000	16100000	9610000	8495486	11589401	10400000	9122733		8575974	11272620	13800000	7991603	29600000	16825462	14248841	16245867	9663298	28600000		18100000	16223480	29500000	18076076	16083404	18372130	27085281	16533777	17822205	13491712
P37194	SLP_ECOLI	1620000	777998	0	0	0	0	799458	348910	0		1600000	1260000	563718	0	0	319439	0	0	0	319433		0	335684	0	823134	0	0	331405	746192	279065	319105
P37127	AEGA_ECOLI	2360000	1580439	3362848	5290000	2190000	7470000	650244	1063565	1710000		1219591	3788661	1697890	915760	4538230	3860236	806512	2940000	2459025	4663030		1804353	1885888	5295308	4490000	4060000	5185924	6790000	6347705	845059	2115615
P52061	RDGB_ECOLI	5580000	2380000	9500000	4700000	6510000	846450	1920000	2887262	5061078		2490000	3370000	2970000	4700000	3072507	3317949	1166339	4020000	2400000	3010000		1180000	4220000	2930000	3160000	3510000	2245873	1510000	1340000	1790000	3960000
P00887	AROH_ECOLI	7040000	3453348	422182	1435366	6530958	756974	307733	380146	648743		1115171	6450000	2156696	3120000	3988003	419482	696209	1450000	346219	1492953		1148935	5480307	2080194	2310000	1518720	4086575	1541123	1078853	1481378	4815271
P42590	YGJI_ECOLI	0	0	675667	239772	658070	0	278237	577635	0		389766	0	0	0	1384496	592593	252227	0	0	0		0	0	260028	0	0	257236	0	844180	255024	0
P0AGA2	SECY_ECOLI	11097456	7570000	3553649	1940134	3440000	1966393	4050000	6180067	0		1642212	8200000	2950000	0	3250000	1950000	3873403	2990000	3820000	2540000		5178525	6570000	2750370	4115128	0	4256832	5878890	2720000	0	4956045
P06610	BTUE_ECOLI	8710000	13520073	13519842	17400000	10400000	12100000	7076042	20708022	6734033		19800000	7440000	30500000	21476030	8165100	21100000	6394528	19600000	9303867	6800000		6678151	7499752	14413041	6927869	20400000	7850000	13410583	5644748	6630000	5183001
P0ABD8	BCCP_ECOLI	10900000	19800000	12700000	7670000	3020000	13500000	4790000	10500000	3200000		8700000	12800000	4340000	10274321	3490000	6920000	2360000	1356479	3070000	7561019		3030000	3164260	5930000	5380000	10200000	4266162	7205421	6080000	5260000	3287454
P0A746	MSRB_ECOLI	838397	264821	391811	715975	665907	1400000	0	1170000	312784		562566	694100	0	0	0	1960000	1288394	0	1110000	525540		0	0	2554215	769608	928602	0	3299101	1350000	0	989422
P0A9T4	TAS_ECOLI	3408438	1966104	1060000	1600000	1470786	1070000	0	1088960	1600000		1608174	1260000	1316088	1008136	806700	1160000	1540000	982733	571466	2320000		2218502	1300000	3129096	2420000	5050000	324588	3030000	782554	1980000	1410000
P0AD59	IVY_ECOLI	711664	2873776	1020000	1920000	1352455	826513	1195380	3629276	582926		1110000	1295392	5370000	1375379	1469634	1211313	964428	2290000	950754	1611409		797247	2899643	1640000	1025154	3730611	770680	890606	1727393	1170730	1250113
P23882	FMT_ECOLI	3378230	10000000	10800000	11433542	10100000	9670779	4560000	3240000	5548604		9997860	4190254	3879230	7790000	10726067	5181864	6452644	4807024	7787426	7630000		4553368	5762439	8131602	6039288	3990000	5296908	4995631	6505421	5304149	4609039
P0A7M2	RL28_ECOLI	132000000	119000000	112668623	90905344	79100000	75300000	94600000	60100000	75571892		53300000	87100000	74100000	38102380	127600548	124903006	135164059	92500000	104000000	128000000		113000000	103000000	139000000	115227720	95000000	118000000	105000000	108000000	87553656	87470365
P32701	YJCC_ECOLI	2680000	451770	3020000	7480000	3220000	7770000	2350000	9390000	2560000		7210000	4490000	9440568	3502501	3214056	7720000	2545725	6170000	1200000	11657581		1620000	1640000	4830000	4700000	8602998	4230000	3790000	3180500	1970000	3520000
P76462	YFAP_ECOLI	1170000	1190000	917722	1441483	2800000	2846074	3042991	5979002	742906		1340000	4090000	942695	619706	0	2810000	2460000	1594743	4464731	294663		2430000	1110000	2090000	1541813	3960000	3740000	951659	6040000	908923	2390000
P31131	YDEJ_ECOLI	5960000	21800000	25820268	35409901	3410000	9503919	6698844	8470000	36901926		12755843	14200000	33400160	28972715	41175913	40100000	29670803	26940052	10700000	28565592		3443492	21875448	35439187	34348048	34509247	25414945	51402098	38291377	23510245	30283224
P0AE01	TRMJ_ECOLI	27200000	29819803	27300000	22575279	14700000	11500000	17498408	13025783	9461816		16900000	13450788	25622219	16832854	32780762	29300000	15571520	22300000	17533340	30636230		23891038	19200000	19864707	20400000	13200000	15399454	17550899	16413505	27436667	17660644
P13458	SBCC_ECOLI	25300000	30200000	23400000	23500000	14200000	9920000	12600000	12500000	9160000		11738604	11800000	14230205	6960000	17733346	18241020	15900000	18300000	9846339	26400000		11431827	13400000	24000000	16383817	17500000	14700000	24200000	20900000	19300000	17100000
P28249	ASMA_ECOLI	2928530	3590000	4476628	3950000	1229554	4010000	3080000	4034670	5740000		3372693	4687564	6194710	1120000	8408739	5617894	6540000	5450000	4434793	11509211		3410630	7002105	15100000	7586485	4895518	7666619	13900000	7342162	10400000	6056851
P24255	RP54_ECOLI	2080000	2010000	3810000	6150000	3190000	17400000	8094481	7560000	2690000		1665693	10864283	863738	0	902644	9660000	9702092	1190000	8510000	2920000		1570000	1510000	9070000	5432038	10526171	7930000	3290000	8790000	3294899	1990000
P31133	POTF_ECOLI	11300000	8640000	9120000	10000000	5310000	9082692	5060611	8325489	4939819		5870000	7210000	8151704	1080000	8000000	9290000	7740000	5900000	6200000	8307868		3162804	5890000	8230000	5926238	5920117	6450000	7360000	5490000	7240000	5234567
P0A7B8	HSLV_ECOLI	13022609	12800000	7210000	6886012	3380000	21900000	2365164	4435224	12900000		6500000	3768477	5600000	6971753	9840000	6062731	21100000	6986277	8269115	4750000		3902098	5254622	26300000	3836348	21786221	5936892	24712472	5260000	3475324	6078794
P32705	ACTP_ECOLI	2734726	3059180	5930663	3170000	1014140	5770287	1234793	9493009	2802994		2650000	3329970	4463120	0	1400000	1134264	2102008	1500000	644128	2190000		641398	764267	1245341	1636876	3490000	951244	2810000	2430000	2737740	1280000
P76119	YNCI_ECOLI	7380000	8530000	5840965	19389806	9090000	15200000	15200000	1530000	10400000		7680000	9700000	2220000	7190000	7020000	10900000	15600000	7720000	17100000	8950000		11700000	10800000	11900000	14900000	13250115	12400000	6450000	16200000	9320000	7250000
P30015	LHR_ECOLI	3280000	4471473	4590000	3970000	2840000	3860000	3350000	2714567	668656		2220000	2800000	5880000	3369412	429938	2383002	3434624	5170000	3620000	718513		2060000	2650000	304034	1347427	3519112	1870000	1380000	652270	1030000	1150000
P37195	DCTR_ECOLI	0	0	0	0	0	0	0	0	0		0	0	0	0	273419	0	0	0	0	0		0	0	0	0	0	0	0	0	0	0
P0AEI6	NUDJ_ECOLI	1355890	1450000	364685	709452	3449722	374463	3807034	0	356303		2190000	388249	2710000	389672	1010000	1430000	357307	2113524	479669	331675		707456	316168	620292	644109	1363961	639574	1056681	1030000	0	315282
P08957	T1MK_ECOLI	11800000	10269025	9273799	11041245	4688558	13252538	5998289	9010000	5374014		6605144	12490625	12193301	8250000	13338099	15355168	7820000	15286809	3746309	10901188		7987665	6296688	12937957	10837612	12010398	12139375	15649724	5610000	12882173	9711658
P76506	VACJ_ECOLI	6760000	4500364	4430000	2130000	2285192	4720000	3400000	7395576	2270000		7458624	4540000	2791166	1770000	5320000	5596259	2520000	2905599	2465314	3710000		4780000	4228926	4050000	3620000	6330912	4030000	4310000	2430000	5653769	2320000
P0A6T9	GCSH_ECOLI	10200000	2098562	7430000	6190000	6500000	13800000	6253150	7178151	3560000		2440000	4040000	2658890	3100000	3850000	3690000	5550000	4940000	6100000	5630000		3850000	4140000	3800000	6190000	3330000	3796248	3300000	6156391	4530000	5250000
P61949	FLAV_ECOLI	22660822	16700000	13809184	30600000	9372565	24673070	16900000	13600000	11192960		15085408	10525097	20116180	10954806	29200000	43700000	19311108	26800000	16800000	67799272		16693321	13760253	78464728	30577673	41500000	23805604	73511411	30900000	29100000	20843412
P0ABU5	ELBB_ECOLI	0	0	0	0	295254	0	0	0	0		0	0	0	978715	0	0	277720	0	311635	0		0	0	0	0	0	0	0	0	0	544501
P0ABU0	MENB_ECOLI	12800000	8101249	12400000	12200000	9310000	14300000	6380000	13097567	7158045		9290000	13600000	18500000	11800000	7236848	11020334	6629942	11800000	5551676	2557582		4862485	10700000	11756011	17000000	11700000	7540000	17800000	5450000	3530000	3199218
P60595	HIS5_ECOLI	4840000	1645416	623563	1623081	345842	1040000	1290000	333625	0		0	264312	0	308200	3993946	2822655	2559521	0	1060000	5870000		1080000	0	5532463	1600000	1040000	2070000	4620000	3060000	1741884	2220000
P0AG00	WZZE_ECOLI	4790000	2986771	2342504	5012582	2940000	3683430	1932746	2225489	3756932		6149508	4108593	7377647	6819852	4880000	4214132	2443560	6403995	2391256	2677209		1886413	6587090	2703013	2350000	2680000	2753636	3590902	3368064	10600000	8961700
P09323	PTW3C_ECOLI	853693	1160000	1329267	310266	0	1003366	299292	383964	0		0	305686	0	0	341456	343937	412432	1220000	348582	1780000		632648	407641	349102	304472	998808	381297	668650	1010414	1115085	386132
P68191	SRA_ECOLI	7530000	12900000	7440000	11273856	5790000	9210000	9404636	10600000	4170385		9170000	1100000	7460000	6080000	1823551	5990000	4680000	7309896	8280000	8910000		3423827	5738691	5956428	2460000	5280000	2970828	3920000	7424748	6650000	3659085
P67603	YQFB_ECOLI	16705870	13600000	10600000	8990000	9184324	6740000	9534765	9140000	10487562		3551291	11036773	6407652	2540000	10300000	9960000	9530000	9160000	7369697	11400000		7460000	6291223	8260000	8830000	5830000	8910000	6590000	9898899	7240000	7240000
P0A9A2	FTNB_ECOLI	11368078	9603997	10869020	9570000	5981698	66600000	6542704	6523472	3408222		4330000	5050000	4796586	1276267	9840000	10100000	7079001	6800000	6730000	11700000		5250000	9040000	12386165	9600000	5170000	5273325	13439103	9650000	6548375	6333210
P27250	YJGB_ECOLI	2410000	483324	422599	0	546997	1540000	285726	1150000	315049		324431	627341	1618966	1535860	989890	947932	362578	0	316276	1020000		339596	0	0	0	0	0	0	0	0	0
P18956	GGT_ECOLI	10000000	10307404	17000000	28000000	22069103	43539244	38209889	22057030	13200000		9297636	15000000	8710000	3940000	15900000	38300000	37200000	12500000	38219130	7971230		16700000	9270000	28000000	27200000	31300000	31346879	13143000	39909790	12229863	13635663
P13857	RIML_ECOLI	10300000	14500000	9890000	8750000	4620000	5730000	2110000	4960000	5710000		4190000	3570000	7840000	10800000	14600000	9380000	6990000	9660000	0	11400000		6830000	7850000	8510000	5050000	9640000	5220000	12900000	2300000	7360000	5360000
P0AAX8	YBIS_ECOLI	34900000	70126680	13752242	51100000	9298936	29950887	25000000	14800000	12002651		11952925	6930000	8188510	4233071	31600000	62120213	27991136	19168934	25187069	111183825		27557379	10800000	81875851	29100000	22600000	37527609	96102210	43055479	62445961	20959970
P77330	BORD_ECOLI	12700000	5960087	11100000	9270000	7770000	1780694	8660000	6610000	10900000		5529072	1885830	8187476	1260147	6510000	11400000	9980000	10900000	7108141	27400000		8919074	5660000	13900000	14188028	5840000	13300000	24900000	8000000	5091221	4870000
P39099	DEGQ_ECOLI	11180411	14700000	10800000	10218256	1858975	9413737	11381904	4898600	6390000		3899781	3950000	4720000	4150000	12999408	15202694	19500000	8092553	13625250	14284397		12857213	6820000	21500000	18500000	9771313	20500000	15400000	27716400	11200000	6666936
P0A738	MOAC_ECOLI	386477	0	0	312952	607817	0	0	0	0		324014	0	0	0	0	0	0	0	0	0		0	0	0	0	0	311262	0	0	304390	0
P0AEE1	DCRB_ECOLI	33451871	18597290	11083376	11200000	6871275	11500000	3430633	6020000	8761728		12521695	10400000	12211392	13612494	17395548	14260288	7130000	13312511	9725084	23025605		11000000	26600000	12235677	6519435	16132079	11700000	12751308	2930000	12200000	10973153
P05042	FUMC_ECOLI	3360000	1920000	1230000	697364	2269684	1950000	1395612	650054	1610000		316619	1150000	1090000	767118	1900593	2510000	0	1490000	1700000	1187204		386200	1440000	1190000	2310000	1960000	1080000	738771	2340000	0	0
P0A915	OMPW_ECOLI	2180000	0	5530000	4350000	2661156	11170684	4000000	3680000	1738568		4200000	5492634	3534979	0	1830000	5686692	6109039	4980000	4510000	3935145		1345000	3706895	4590000	3460000	10800000	3050000	3347913	4410000	1520000	0
P0A744	MSRA_ECOLI	13290816	4660755	8180000	10081436	7629085	13100000	6527769	9054869	7350000		5400000	6955522	7851469	5690000	8590000	10399219	9970000	6510000	9210000	12203787		8010000	8195500	10200000	10691345	9448433	9267406	12496773	12510244	9782124	4430000
P19926	AGP_ECOLI	4214096	5950000	3530961	2040000	5255333	9340563	4607027	6760000	4930000		3772613	3940353	4529023	3201673	10070662	12158550	6110543	8731342	2340000	14500000		2920000	3520000	14300000	4740000	5600000	7323091	14974114	8820000	11100000	8449909
P0A8F8	UVRB_ECOLI	9240000	18458995	18400000	27800000	7793907	33947400	15924745	17800000	8600000		16700000	19622942	27599567	11700000	28900000	47053432	21988273	25200000	20440341	40100000		19700000	15957094	53400000	30423295	35226061	32568300	43899812	22397158	35753680	17763961
P76235	YEAH_ECOLI	3855085	1610000	2190000	2030000	1290886	687164	618042	629026	3120000		1930000	0	705817	695573	1370000	645549	728861	396822	1150000	1020000		599798	972121	359217	1020000	1005334	326069	298502	596400	302482	1458959
P0AEA8	CYSG_ECOLI	0	1238302	1590992	1890395	574796	5306244	3664570	4972174	1517284		2830000	1690000	2693909	1107988	782691	4520000	6146416	3347120	3377192	7320165		2766590	1573542	4857378	3720000	3708669	2050000	4390000	4080000	3780000	1250169
P76256	YEAZ_ECOLI	4990000	4350000	2770000	1030000	1514446	961920	976416	3690000	2500000		3880000	2630000	4583223	5170000	2730000	4480000	4900000	3240000	2480000	3500000		1210000	1260000	3520000	6100000	2100000	3080000	3008417	4380000	1030000	2760000
P0AAE0	CYCA_ECOLI	9123367	8530795	1700000	10511457	5747096	10419855	7563680	6304431	5241274		3528766	5225896	3024858	1075898	7016428	12792155	8100000	7583502	9906650	12200000		6451892	4399925	11200000	9010000	8616365	9974198	13133037	13495156	11088164	5850000
P24251	CRL_ECOLI	1898284	2090000	2260000	1480000	314836	1120000	641121	1780000	713022		983875	728665	1450000	309596	540750	1690000	1404668	829354	1500000	2030000		699773	771510	1550000	1018534	1051802	1290000	1035143	681964	1344857	664068
P0A8W5	YQGE_ECOLI	2221284	8609258	5970024	11739320	2938496	6805767	3714135	4555384	1860000		3740000	2409881	6329093	2705460	7415107	5590408	3868696	7005414	4200000	8062522		2513458	2333754	7336593	5680000	3924005	1126505	4499196	3860621	4772701	3089517
P0AE91	CREA_ECOLI	3773771	4324196	3310000	4789576	3723336	9974463	4730000	10400000	4132483		2900000	8360000	5850000	2873965	3071913	7840111	5030000	4139887	3520000	6260000		3044080	2840000	5570000	3290000	5840000	5620000	4581006	3730000	4750503	2028666
P0A9M2	HPRT_ECOLI	643638	364687	0	547055	321090	0	598374	0	783573		322941	294551	663648	1070000	326459	310757	295776	573619	923600	1040963		372646	737395	926675	749846	0	0	722508	335778	1488362	380934
P0C0U4	RIMK_ECOLI	9080000	7681785	7500000	9400000	4103249	4875321	6500000	6720000	4697272		2350000	3690000	4129504	2956332	7340000	10700000	6300000	8820000	6290000	10900000		6060086	5891990	13423568	7450000	8957612	9456029	10400000	8659144	11642189	10673054
P37128	NUDK_ECOLI	1860000	3160000	2470000	0	517441	0	532810	626894	0		413510	386270	2010000	9820000	771180	233796	296020	1200000	0	0		0	831081	285917	0	310127	0	0	0	0	310248
P39368	YJHQ_ECOLI	0	0	0	0	0	0	306659	0	0		0	302712	0	0	0	0	0	0	0	0		0	0	0	0	0	0	0	0	0	0
P00909	TRPC_ECOLI	4210000	1822211	6230000	4530000	2111448	5860000	571088	5320000	3120000		4340000	2820000	2188216	2220000	7740000	5762212	2110000	1897293	1530000	5500000		6660000	5600856	7290000	6312197	2655476	2741842	6487367	1920047	5598076	2555967
P14081	SELB_ECOLI	0	0	678264	579990	252194	0	0	0	620790		0	0	661138	0	283444	0	0	270690	293206	0		0	644170	327549	329723	0	0	392710	272404	0	0
P69829	PTSN_ECOLI	1916580	666068	360020	810773	322508	403201	344166	660718	0		1430000	768341	2730870	0	326739	1480000	1720000	777542	892486	790851		423077	717791	349549	956489	2127568	1016081	2140000	419908	406666	684491
P0A7Q6	RL36_ECOLI	0	0	0	0	0	0	0	0	0		0	0	0	318040	0	0	0	0	745059	0		0	0	0	0	301970	0	0	0	0	0
P06846	EBGR_ECOLI	896043	732887	683182	0	320044	346662	0	0	0		0	376220	0	374866	5863033	0	0	0	0	0		0	0	0	0	320196	0	327336	0	0	0
P0AEN8	FUCM_ECOLI	0	647274	2172078	0	0	4183842	0	313577	0		0	0	0	325662	1460000	334212	0	0	0	699384		0	0	0	0	1010000	0	0	0	0	684340
P14407	FUMB_ECOLI	10000000	9060000	10100000	12100000	6810000	11400000	7390000	12700000	6064910		6940000	6820146	8810000	4560000	6560000	10200000	7694554	7505466	6620000	5620000		5110000	6760000	8950000	7800000	9740000	5680000	6869450	6670000	7410000	6330000
P0A8P3	FETP_ECOLI	16205562	1496720	22400000	17846433	11660562	15993877	14408243	6703541	9418965		10664902	16500000	11200000	6900000	13939439	25167782	29500000	11900000	17500000	15528781		16530873	17314083	20286223	24354065	20743021	27700000	23400000	20400000	19408609	15632945
P77329	HYFG_ECOLI	5982504	5600000	5700000	7440000	2309868	7380000	3973346	6363449	3512057		6800000	5725656	12100000	4463520	3100000	4620000	2611212	6620000	3180000	42100000		1299456	5300000	3290000	3640000	7980000	5630000	2830000	3270000	2991469	1750000
P41409	RIHA_ECOLI	0	0	0	301632	0	767295	0	351470	0		1671564	9397663	1123920	1070000	0	0	0	738437	630555	0		0	655682	340576	316564	23000000	0	0	320947	0	6796751
P0A809	RUVA_ECOLI	2824179	4412611	4200000	4226652	3210000	4260000	0	3086078	4090000		3354478	0	0	1410000	3499208	4601388	3964288	3340000	0	4934137		3810000	2760000	4330000	3130000	0	5000000	1490667	3570000	2920000	3330000
P33643	RLUD_ECOLI	71500000	56156619	27051668	56100000	42135209	21900000	47969656	34300000	15000000		41535978	43500000	42300000	13260654	73600000	62600000	61102544	51800000	41115443	64600000		65500000	64024013	107000000	95300000	47900000	68206431	83200000	66100000	61653771	63200000
P0A879	TRPB_ECOLI	52100000	46900000	8260000	7381614	5467535	39400000	25600000	27700000	22883441		3415733	24422410	5409965	3982863	7660000	57800000	32200000	8066494	16700000	11600000		1960000	3708522	54970200	19700000	31100000	30400000	5150000	31800000	4781151	4414668
P60546	KGUA_ECOLI	0	0	0	0	0	0	0	0	0		0	0	0	0	0	0	0	0	0	0		0	0	0	0	0	0	0	0	0	0
P33644	YFIH_ECOLI	12700000	6260000	18234685	20403582	13910529	21300000	18645524	21640524	11900000		15900000	24447175	18387992	8633696	13159690	27188215	24888314	15968918	22600000	14071902		14300000	14998011	28094803	24602016	24100000	24823195	19200000	27043662	11956940	12710757
P42588	PAT_ECOLI	4678382	2730000	8000000	9620000	8680000	7437048	6854879	8657403	3435051		6300000	9360000	3725335	270775	4244602	4410000	7743103	3056494	6750000	2400000		5260000	7060234	4310000	5300000	7323499	5740000	3351769	2420000	3297739	3750000
P45748	YRDC_ECOLI	689870	313869	678616	316098	1055178	291284	2410000	239242	697226		1450000	655788	2607050	694534	1889405	7354331	6410000	360500	948632	2007275		1000822	381994	1630000	310771	5900000	5557407	737886	2040000	914536	1536030
P0AD49	RAIA_ECOLI	95900000	77196529	122000000	77454037	20323115	72100000	29100000	66400000	42300000		51000000	53800000	64400000	63260186	55900000	54900000	50500000	72600000	28200000	51229169		33700000	61620311	53400000	32000000	57400000	49200000	52500000	28153228	41700000	29400000
P0A8G9	EX7S_ECOLI	1725095	4360000	1830000	2300000	693741	0	662175	2917253	2398629		5258697	3429109	5530000	2305570	5220000	3996926	3986460	1365751	731848	3883883		4619809	1030000	1753054	718661	5540000	2337021	1883252	3785691	3157853	1797211
P0C093	SLMA_ECOLI	12200000	11800000	8580000	11400000	6762350	11100000	8420000	10100000	8020000		18300000	14747378	17900000	9040000	7480000	9800000	9660000	11600000	5510000	5954081		3990000	7542641	5200000	5211638	7630000	6110000	4710000	4770000	8260000	4253823
P0AF90	YJGD_ECOLI	1020000	656218	0	16000000	0	0	332105	0	0		290788	1250000	706338	1020000	327389	713957	805645	1980000	427947	618523		0	0	298386	668936	0	923929	662500	701050	939349	0
P69428	TATA_ECOLI	3680827	4300000	2930000	2883603	823204	1350000	1980610	3700026	2310000		309060	0	431676	1580000	733050	2490000	649394	628196	0	836330		753308	1340000	2407633	2931508	2450000	830608	1770746	1980000	1476245	423458
P0C0L2	OSMC_ECOLI	11784509	11100000	16800000	11500000	11900000	12600000	10200000	14100000	7736976		9689185	13700000	16000000	9450000	9490000	7570000	14200000	13200000	7540027	6642783		8020000	8045736	11400000	12828786	12633328	11700000	5642280	12300000	7271258	11800000
P25894	YGGG_ECOLI	7503968	8670000	6532995	4396195	6357916	3990000	6450000	6259703	3210225		5273088	9732134	7547128	3080000	5702120	10800000	7129780	10705402	5861628	10200000		7886223	10000000	12200000	10696039	8540000	4690000	6016789	12300000	6343119	7760000
P0A7P5	RL34_ECOLI	13700000	3007522	6680000	7280000	1490000	6491983	360154	3320000	373870		963824	2058090	3936272	24000000	7930000	5090000	751570	5885823	1156801	16500000		1030000	6750000	5270000	770708	3470000	1480000	6810000	1560000	2110000	2001733
P37024	HRPB_ECOLI	324418	610079	1471179	751731	0	0	655942	0	0		802000	332317	1450000	2440000	732710	725989	1190000	1295930	1020000	1851166		310104	301708	526168	382506	483854	0	830569	0	0	342075
P0ABI4	CORA_ECOLI	9393726	2030000	2840000	1326128	1481217	4710000	1264528	2840000	1276500		3130000	2996448	2290678	2433071	4160000	3628967	5630000	5149636	2101830	5820000		2189797	2360000	4546876	5280000	3480000	4020000	3408375	3690967	3227602	1907682
P23893	GSA_ECOLI	6374070	6805072	4590000	1304352	4487508	1858860	4742226	6661129	2740000		8577918	12275721	15600000	2880000	17079187	5006744	7036377	12300000	8815073	7990000		8672801	1842380	10071853	10300000	6147044	9250000	7590000	6290692	10185962	8500000
P39406	RSMC_ECOLI	12253711	4570000	4313679	4009515	1753428	13400000	13200000	9591628	5774111		11100000	6315841	5250000	5380000	10000000	9607601	2692467	14005139	3180000	14500000		5206856	4630000	4513942	5960000	9270000	8610000	5990000	10315420	3569337	5880000
P0A9H7	CFA_ECOLI	14500000	22900000	16100000	32100000	50737140	29600000	45588115	48900000	37000000		25100000	27300000	21900000	27300000	21800000	15200000	27100000	29079489	41263301	56124993		24665051	32700000	40816247	34804444	34600000	27500000	44574701	16759274	25900000	38300000
P0AAC8	ISCA_ECOLI	3618434	3678891	1226465	2080425	1330000	4375194	1558859	2430000	1941532		651765	1210000	1140000	717184	1200000	3229919	3370000	1750000	931692	2048027		2203300	741584	3190000	3120000	3150000	4520000	3940740	3040840	3590000	1970000
P77150	PDXY_ECOLI	9520000	1995060	5603250	9040000	4260000	3600000	4050000	5147389	8130000		4580000	336837	351756	1050000	7230000	10900000	12300000	9790000	6830000	8840000		11814826	5460799	11494488	9567852	9568906	14285856	16882806	15800000	13782822	14618770
P0A6N8	EFPL_ECOLI	4470000	2650000	3770000	3296037	2980000	4640000	3285588	1770000	2000000		1770000	3850000	2480000	4814791	4080000	2590000	3179993	2694045	3420186	2032740		2860000	3400000	2230000	3510000	2950267	916784	3280000	1120000	2851571	4250000
P0A7B5	PROB_ECOLI	2895263	1700000	2060000	1913033	350049	363122	835783	2191045	491588		472903	0	1761308	1040000	3178441	1315571	789308	2070000	635770	4546272		702776	703966	3303060	1600000	1040000	745748	2591895	2010000	2524588	373403
P75874	YCCU_ECOLI	3230000	372844	1140000	748612	686253	1171345	322786	483543	725257		1020000	751674	3210000	652098	1360852	2557735	2340264	2180000	946945	2060000		575515	745729	7670000	336892	2270000	1550000	1730000	1274837	1641313	1709438
P0A6F3	GLPK_ECOLI	693488	2134173	1464232	2863601	1640000	780354	2030000	1427690	709696		1712491	1900000	1041815	1040630	2400000	1380000	2250000	2036405	3990000	863352		1830000	3070000	3060000	2370000	683645	2890000	4260000	717504	4160000	1178395
P0A9G8	MODE_ECOLI	1423999	3390000	2193990	2190000	312566	0	0	1610000	1850000		602685	504404	3470000	3410000	359571	1040000	0	960256	991418	358134		1850000	0	2970000	3700000	1060000	334247	316552	1740000	1410575	1130000
P23894	HTPX_ECOLI	7052703	3940246	4830000	6060000	6880000	16300000	3660605	11300628	4960912		3510000	7140000	4410000	2166441	6137567	13200000	4710000	3440000	7950000	7821513		3180000	6310000	7750000	2720000	5507573	1602911	7436743	3122000	3600000	5492321
Q47142	HCAT_ECOLI	0	7260000	0	0	2310000	2403870	0	1340000	0		3810000	0	1830000	2884806	0	2230000	2730000	2440000	0	3700000		0	0	3370000	2610000	1740000	0	0	0	0	0
P0AFP9	YBHR_ECOLI	407709	379798	369693	0	0	0	0	0	0		0	0	588486	0	1020000	0	0	0	0	372643		0	0	0	0	0	0	938654	322177	0	307778
P08179	PUR3_ECOLI	1750000	913618	1760000	1450523	502165	1050000	598938	2403757	0		345282	783224	1120000	0	615037	4060000	2130000	1340000	1180000	471724		0	292512	4580000	1990000	2180000	2410000	2090000	2360000	1820000	1748083
P0ACP7	PURR_ECOLI	3950000	4719308	3550000	2136108	1928291	2308468	687359	1249879	1808264		486458	680254	925179	0	3598148	3971030	2490000	1112983	1302438	1680000		3010000	2571501	5462637	2680000	2330000	1859077	3134416	2770000	3986818	3040000
P0AAZ7	YCAR_ECOLI	2270000	3860055	2150000	3441659	2090000	4860000	2699196	0	5671063		2359154	4180000	4936335	3067728	12100000	15341724	3968334	4733326	1763958	1307191		2746543	2574309	3303102	2782650	5647303	2154980	957364	17571196	2208066	2920000
P27249	GLND_ECOLI	2401804	1440000	1030000	4259980	348756	6524607	435514	6220000	0		4185081	1050000	2974075	5110000	841086	6220000	3780000	1940000	3391329	6910258		1291916	1800000	6690000	5370000	0	0	5140000	3171650	6800000	0
P0AG90	SECD_ECOLI	3568711	4820000	4809214	5474068	2310000	6136475	1841019	7794241	3040000		5108078	4558537	6590000	2910000	3152674	5710000	3460000	6910000	2500000	713610		1692025	4026091	7310000	830258	5700000	2490477	5215263	1060000	1823747	1048105
P75849	YCBL_ECOLI	14700000	22000000	10500000	24000000	5809711	22600000	9195769	12600000	6117132		11552502	10400000	15200000	8108833	11700000	26100000	12200000	11044689	6923404	24593793		5275164	3610320	29407473	11300000	18000000	13300000	19372039	12200000	15300000	6240911
Q46857	DKGA_ECOLI	5080000	385318	1840000	2190000	3661374	3053696	3230000	657384	2260000		2190000	1584175	1518962	1390000	764056	0	335660	1540000	2720000	4160000		1910000	2716014	650640	1010000	678334	322466	2280000	1700000	4100000	3530000
P40120	OPGD_ECOLI	3290000	2144470	3348708	3980138	1146408	7510000	3154512	4189529	1090000		2323306	3340000	3588450	1873888	3720000	3419909	4821143	2274675	2410000	2380000		2698716	647942	2581761	5988831	6270000	4140000	4570000	4947331	2362542	5925737
P75736	YBFF_ECOLI	27197380	22491059	32424624	33166557	20942183	17300000	12713039	22400000	16503709		12980184	12926891	15662113	2050000	28093915	24801713	23093445	28447347	16384982	35600000		27800000	21700000	42600000	31131719	20500000	21889984	23113734	20951873	12200000	17200000
P0A8B5	YBAB_ECOLI	2820000	3500000	969885	2220000	949518	256750	250491	2340000	994398		1580000	1670000	620561	1310000	1980000	1210000	542226	2227920	440950	426692		1380000	676429	541919	1340000	709539	933706	435492	991274	776142	758396
P71229	HYFR_ECOLI	0	0	841856	0	0	280716	0	0	0		0	258578	0	315136	0	244400	0	0	0	3724352		0	0	0	0	0	0	0	0	0	0
P37759	RFBB_ECOLI	8220000	6590000	7210000	607164	344317	3630000	339468	1410785	1920000		2990000	638432	3160000	6869911	6710000	5830000	327677	6164255	669456	4249691		1310000	1070000	5847537	6920000	4329011	3771132	5644503	4168517	1390000	1813000
P69902	FCTA_ECOLI	4810000	1730000	3671390	3960000	1240000	2860000	696839	791990	2420000		1130000	291389	2340000	2890000	1060000	2160000	3240000	1390000	4060000	4572307		2780000	2260000	1020000	4140000	1636544	3319818	1820000	4270000	3270000	2790000
P07623	META_ECOLI	8900000	8510000	10983249	14768971	3540000	17100000	6858687	14500000	8821580		9700000	9650000	24427098	8206563	8051088	14144796	4950000	17300000	5708673	3018149		1666111	10155462	7780000	6929787	19000000	5632733	8270000	4990000	7741674	6530000
P06992	KSGA_ECOLI	20162985	13517454	22964683	33088751	18885712	24800000	11270761	25600000	13532448		20700000	21658663	29000000	19900000	16300000	20400000	13333900	29700000	14348510	12600000		10623266	15567806	15200000	13800000	26600000	13626163	12900000	7010000	11509330	11354084
P13445	RPOS_ECOLI	4700000	3432478	5358993	6690067	7094750	3210421	5150000	3494790	4982194		5257092	6722907	4051647	2337869	7610000	6644415	11090074	7854879	5583938	8420000		5218158	3265118	7452107	6232786	6318888	5449726	7477680	10475925	7406047	5611612
P24232	HMP_ECOLI	986774	1520906	3090000	698597	0	1419239	0	542282	1620000		2640000	0	2070000	0	4168463	2860151	1590000	2500000	1650000	307001		0	0	1559809	0	0	5060397	3220000	4270000	1949967	1650000
P0AB24	YCDO_ECOLI	3439229	2410020	5015434	4990904	4823604	8450000	6990000	5549506	2471745		3739034	5369186	4699933	833075	5050138	8070000	7620000	2460000	5082404	8583845		3021456	1820000	2634191	3199169	3270973	4038084	5097988	4010000	2251513	4087689
P37624	YHIH_ECOLI	6340000	5770000	2269894	1024473	819345	739054	2680869	1440000	3293804		2132568	1060000	2717750	1398395	3890000	2488425	1195499	3020000	709232	802401		1595678	2397847	2197491	984478	777500	562826	1170000	1023266	1581005	2595565
P31119	AAS_ECOLI	0	2500000	251888	1320000	0	0	1270000	0	0		0	614642	704906	1300000	1029093	0	0	341884	0	0		0	0	0	0	0	0	0	0	0	288572
P0A8I3	YAAA_ECOLI	24800000	10300000	16000000	17000000	20800000	18700000	21300000	15200000	18300000		14400000	14600000	11400000	10300000	23675854	19500000	22700000	15500000	21500000	23400000		17900000	17300000	21400000	18400000	16500000	16500000	15800000	16000000	19700000	19800000
P24205	MSBB_ECOLI	1630000	6699826	0	911040	750126	709588	738496	770216	376760		1039036	762446	1854471	321188	783684	3360782	1008732	2024116	1150000	1970000		2326080	2370000	933266	1620000	479416	1497881	4228212	1481485	861834	1990000
P77395	YBBN_ECOLI	0	1340000	632080	308668	590976	666378	0	1085813	956587		1230000	0	954387	1060000	322447	644783	0	1060000	0	0		295795	636330	665526	330364	678094	618816	0	621597	646336	0
P0A832	SSRP_ECOLI	3177671	4111605	2468366	2370083	2346013	1400789	3210000	1400000	2194901		1882217	840140	2646375	3116163	2410000	2092067	1141848	1815079	1626549	3330000		2700000	3330000	3448343	1420000	2270000	1951120	2879005	1870000	2590000	2850000
Q7DFV4	YMDE_ECOLI	918605	349637	0	0	666660	0	989428	0	315424		651318	0	0	0	320139	0	0	0	1420200	0		952204	0	956688	303033	0	0	0	0	639085	0
P0ADF6	EDD_ECOLI	4350000	3820000	585496	1520000	1340000	1290000	1057058	626705	1040000		1110000	1660000	2110000	2920000	5601744	819924	446875	2680000	0	5404600		826322	964584	3650000	2150000	1990000	1310000	3310000	930008	1000000	846996
P76215	ASTE_ECOLI	3099123	5880000	11300000	7070000	5816334	6250000	3780000	5520000	4768025		5360000	9258496	5360000	10300000	5870000	5030000	3150000	8060000	2802667	2450000		3360000	5410000	2075520	4270000	3750000	1730000	1620000	1510000	989440	1580000
P37773	MPL_ECOLI	3546375	879264	2262101	648954	1600000	7030000	989800	14100000	1340000		323541	1520000	0	1030000	0	2260000	379352	723234	0	1471988		354516	0	332350	0	0	306814	934300	351254	1005457	1864219
P0A9W6	YRBA_ECOLI	4050000	6720000	3723662	7474970	5593699	7140000	3806993	9407637	3757388		5240000	4039743	6130000	5540000	4230000	6890000	4584603	4490000	2330000	6520000		4490000	6670000	6530000	3589961	6430000	3590133	6570000	3482730	5710000	3092580
P0A9J0	RNG_ECOLI	22500000	18700000	9330000	10112513	11900000	10987869	2510000	7200000	8550000		8866106	8180000	7952951	8318300	15408004	13200000	4450000	10442580	9930000	8585873		9679314	10900000	19500000	14200000	12900000	12102661	12900000	16183476	10582813	6482865
P08178	PUR5_ECOLI	11500000	4330000	8220000	7220000	5650000	3410000	5800000	3090000	4350000		4310000	5230000	4560000	3935781	5700000	4600000	5600000	4270000	4610000	4110000		6070000	6110000	6210000	5510000	3430000	4938724	4750000	3643625	4510000	4020000
P75913	GHRA_ECOLI	4208100	5600000	0	5880000	0	8922919	0	3526257	0		4200000	1370000	1433122	0	10600000	0	5950000	0	0	0		1750000	0	0	0	8322406	8097723	0	0	0	0
P77737	OPPF_ECOLI	3956322	841842	0	0	0	305943	0	0	0		0	997194	0	0	1299268	0	778586	666316	0	347769		0	0	646732	0	0	0	0	0	0	0
Q46907	YGCQ_ECOLI	2020000	995294	1400000	1120000	23700000	679046	22800000	2030000	28900000		376456	5780000	367477	681711	641878	1510000	1640000	425722	27700000	0		1021635	660571	1990000	1510000	653306	355069	318646	1960000	367108	1260000
P32678	YIJP_ECOLI	8638558	10231186	16231468	7500000	3671477	11992909	8190000	7148561	13603828		857176	5801962	9358048	2870000	10800000	20500000	10100000	5540000	7470000	4230000		4200000	9265289	3220000	7876383	5360000	6669452	4680000	4930000	3526023	3100000
P0A9L5	PPIC_ECOLI	1670000	1350000	677752	0	0	1300000	650203	1450000	0		0	0	675008	307555	364902	599029	1010000	698943	0	400894		0	367610	337502	0	1070000	382914	376127	691290	0	0
P0AGC3	SLT_ECOLI	0	363678	0	295972	0	0	0	8759492	0		0	0	0	321829	0	637916	309006	0	0	667227		288928	304508	0	632844	10405033	337746	0	0	0	0
P0AA04	PTHP_ECOLI	11361134	2975785	10100000	12200000	7903454	12900000	7871973	10300000	8360000		4480000	4950000	8390000	2710000	10204891	13515195	4121887	10400000	5330000	13700000		3753969	5580000	18344273	9884214	9290000	10361123	7649260	11500000	13314933	3970000
P29217	YCEH_ECOLI	2152972	1810000	1032994	2907952	675127	3440000	892541	730100	1310000		1260000	1410000	1830000	1363146	1724623	3070000	1376626	393290	1099294	1770000		308072	623060	1010000	360739	1437716	344970	1660000	1380000	717572	300984
P03817	MIOC_ECOLI	3503018	2350000	2170000	5790000	5210000	6780000	3231646	3640000	2940000		1420000	11800000	2420000	1160138	4870000	5610000	5020000	1447254	4840000	6260000		4590000	1520000	5030000	3290000	1792171	5370000	4435386	4660000	3080000	4690000
P09030	EX3_ECOLI	968506	0	0	0	0	0	0	0	325021		0	0	0	0	0	0	0	0	0	0		0	0	309728	0	301313	0	0	607987	0	0
P06968	DUT_ECOLI	2634389	2201949	2500000	7930000	1480000	3373334	938566	2670000	986292		1740000	2862977	4432057	1790000	3465040	5280000	0	3380000	4270000	2810000		0	0	3299448	1595148	3600000	666986	2880000	983285	1279450	1126023
P06989	HIS2_ECOLI	16700000	14900000	12284142	0	0	0	7610000	0	0		0	0	0	0	8150000	0	8790000	0	0	1630000		7930000	0	2080000	8400000	0	6310000	0	6460000	7328459	7330000
P0AFB5	NTRB_ECOLI	2890000	2360000	1890000	1340000	1070000	707440	693696	386886	300972		1120000	989861	336615	585474	779799	345418	338379	355028	0	1100000		1110000	1460000	624848	1270000	695225	0	299929	1606278	300742	1030000
P0ABU7	EXBB_ECOLI	29700000	23000000	30300000	22615118	18575440	32268184	20700000	33000000	17100000		29948977	24000000	34300000	27100000	16237694	16000000	14457494	26100000	16600000	2570932		9310000	18400000	5980000	12900000	21300000	7480000	7070000	7300000	6844611	8080000
P0AFX4	RSD_ECOLI	9480000	7237236	8160000	12880130	4090270	13501673	6530000	12800000	3286836		8430807	7520000	9674543	6726653	8390000	12000000	9722258	12200000	7820000	4952522		6020000	6470000	10400000	7030000	11500000	9050601	7850000	8580000	6691601	3580000
P24230	RECG_ECOLI	9190000	13600000	348422	0	0	0	0	0	0		0	272721	0	4530000	3310000	0	0	0	0	2460000		0	1090000	0	0	0	0	324449	0	295340	0
P37673	YIAL_ECOLI	10500000	13300000	8920000	5380000	4720000	2340000	1030000	5770000	4907024		7390000	5930000	6260000	14900000	2490000	576335	940839	3400000	2580000	307405		1490000	2010000	1740000	2180000	2210000	1340000	338525	358104	301279	949960
P0AFY8	SEQA_ECOLI	7827400	15978294	11028672	6982602	6185257	6452858	8115094	7929061	8240000		5535416	4670000	8440000	10000000	11938796	13400000	9326769	9753465	10489226	12113919		10299689	7240440	12782730	12200000	14900000	14490204	18500000	10322000	17597454	13802460
P0AAJ1	YNFG_ECOLI	1926641	2430000	4167008	5330943	2090000	5096178	4910420	4183537	3130000		4540000	3858069	4067069	4256446	4708030	5749071	4265815	5210328	4480000	6830000		5070000	3510000	7755811	5517223	4761738	4795292	4881137	4881252	2730000	1249748
P0A7Q1	RL35_ECOLI	638211	393124	887216	1410000	657171	1604662	0	2606573	1240000		1985556	2007106	3120000	647308	295588	2220088	1641222	3680000	868984	1300343		0	0	3414146	335340	2740000	1381184	1804932	670702	2650000	1057437
P25888	RHLE_ECOLI	0	0	0	0	0	0	0	292443	309672		0	0	236354	0	0	0	0	0	0	508570		0	0	0	0	0	0	622766	0	0	0
P0AGG8	TLDD_ECOLI	27500000	2320000	37000000	5690000	21400000	10500000	11861622	5960000	29900000		3990000	29939283	4560000	1233465	37800000	30200000	37100000	21600000	20500000	2647274		4790000	27000000	22042106	34400000	8402095	33100000	23800000	16500000	22500000	12700000
P39208	IDNK_ECOLI	597882	269812	0	350192	1226833	1700000	1341159	2896791	869541		640989	3010000	0	0	654980	2201795	794543	304539	1014384	0		0	325224	2512187	1352599	3743234	2185411	1380000	3485386	0	849928
P0A6A3	ACKA_ECOLI	3530000	5067979	1010000	1830000	0	326453	356420	1480000	612529		2490000	326256	330728	324396	703504	2220000	0	0	651985	2417107		649964	787755	2261151	1019563	1997786	0	1464327	1110000	711482	964180
P0ABX5	FLGG_ECOLI	0	1461656	0	1560000	0	657187	336663	1025224	454541		0	1410000	2750000	6500000	1550000	1707302	1290000	3660000	711214	1048937		606239	0	685183	0	1634365	641990	254340	693686	1627446	0
P0A8U6	METJ_ECOLI	5380000	2872195	3930000	3610000	1850000	5367666	3037881	5960000	922434		2064324	2170000	1179149	1059291	965308	3790000	1590000	3520000	838640	1666949		1086427	719574	3550000	1917892	2479709	1437430	3233769	1460000	2183617	697223

## Sheet: Comment
The file contains summarized peak intensities
It provides absolute intensities for a list of all identified proteins in each experiment at each timepoint
(presented in minutes where "0" time at diauxie).
Protein IDs are in UniProt format
For each protein intensities for all peptides identified for that protein with ion score more than 25 were summarized.
The"0" values stand for background measurements and should be implied as such for further analysis.
